# Supplementary material for: The E. coli Global Regulator DksA Reduces Transcription during T4 Infection
Source: Viruses. 2018 Jun 6;10(6):308. doi: 10.3390/v10060308 (PMC6024815; doi:10.3390/v10060308)
Supplement: Supplementary file 1 [file viruses-10-00308-s001.zip]

Archive with 3 entries (2 files):
- viruses-292162-supplementary/
- viruses-292162-supplementary/DksA_TableS1_final.xlsx
- viruses-292162-supplementary/viruses-292162-supplementary_Final.docx
