# Supplementary material for: The E. coli Global Regulator DksA Reduces Transcription during T4 Infection
Source: Viruses. 2018 Jun 6;10(6):308. doi: 10.3390/v10060308 (PMC6024815; doi:10.3390/v10060308)
Supplement: Supplementary file 1 [file viruses-10-00308-s001.zip › viruses-292162-supplementary/DksA_TableS1_final.xlsx]

## Sheet: SequencingData
					RNA-seq Analysis
					B606 wt infected with T4 wt (wt/wt)				B606 wt infected with T4 AmG1 (wt/motAam)				B606 DdksA infected with T4 wt (DdksA/wt)				B606 DdksA infected with T4 AmG1 (DdksA/motAam)				B606 ppGpp0 infected with T4 wt (ppGpp/wt)				B606 ppGpp0 infected with T4 AmG1 (ppGpp/motAam)				wt/wt vs DdksA/wt						wt/wt vs wt/motAam						BM vs DM						DW vs DM
Geneid	Chr	Start	End	Strand	BW1	BW2	BW3	Total reads mean	BM1	BM2	BM3	Total reads mean	DW1	DW2	DW3	Total reads mean	DM1	DM2	DM3	Total reads mean	GW1	GW2	GW3	Total reads mean	GM1	GM2	GM3	Total reads mean	log2FoldChange	Fold Change	lfcSE	stat	pvalue	Benjamini-Hochberg adjusted p value	log2FoldChange	Fold Change	lfcSE	stat	pvalue	Benjamini-Hochberg adjusted p value	log2FoldChange	Fold Change	lfcSE	stat	pvalue	Benjamini-Hochberg adjusted p value	log2FoldChange	Fold Change	lfcSE
rIIA	gi|29366675|ref|NC_000866.4|	12	2189	-	56730	89478	144093	96767	91564	127960	146189	121904	100476	48256	68991	72574.3	85952	78840	110512	91768	132010	119990	82805	111602	96958	144696	69864	103839	-0.256604	0.837056	0.0759849	-3.37704	0.000732716	0.00154684	0.140184	1.10205	0.075955	1.84561	0.0649483	0.0751141	-0.380424	0.768212	0.0759516	-5.00877	5.47784e-07	1.77696e-06	0.0163628	1.01141	0.0759815
rIIA.1	gi|29366675|ref|NC_000866.4|	2200	2403	-	6043	9275	14385	9901	9846	12885	15407	12712.7	12721	5994	8451	9055.33	11528	8853	13815	11398.7	15704	12464	10181	12783	11610	16507	8420	12179	0.0119157	1.00829	0.0720279	0.165432	0.868604	0.879657	0.156847	1.11485	0.0718376	2.18336	0.0290094	0.0344487	-0.139583	0.907781	0.0717201	-1.94623	0.0516277	0.0793813	0.00534807	1.00371	0.0719107
60	gi|29366675|ref|NC_000866.4|	2458	2990	-	22302	33655	53253	36403.3	32077	41748	50599	41474.7	40466	18437	24038	27647	33225	25809	41465	33499.7	52877	44485	32747	43369.7	36347	49969	24036	36784	-0.263127	0.83328	0.0911991	-2.88519	0.00391177	0.00722591	-0.0148325	0.989772	0.0911424	-0.16274	0.870723	0.887404	-0.292511	0.81648	0.0911404	-3.20945	0.00132988	0.00274224	-0.0442166	0.969816	0.0911971
60.1	gi|29366675|ref|NC_000866.4|	2971	3351	-	10506	15562	24181	16749.7	21139	27022	31424	26528.3	20826	9616	12905	14449	22867	17428	27771	22688.7	25325	22543	16290	21386	23803	30367	16130	23433.3	-0.0839193	0.943491	0.0793876	-1.05708	0.290474	0.343404	0.457315	1.37298	0.0792254	5.77233	7.81828e-09	1.35043e-08	-0.214037	0.862121	0.0791287	-2.70493	0.00683196	0.0127979	0.327198	1.25457	0.079291
mobA	gi|29366675|ref|NC_000866.4|	3654	3767	-	1240	1976	2549	1921.67	3407	4218	3439	3688	1869	1322	1790	1660.33	3434	2505	4418	3452.33	2042	2914	1453	2136.33	3675	2199	2764	2879.33	-0.0350065	0.976027	0.266079	-0.131565	0.895329	0.902111	0.728445	1.65685	0.265635	2.74228	0.00610148	0.00758409	-0.121255	0.919388	0.265288	-0.457068	0.647622	0.726867	0.642197	1.5607	0.265732
39	gi|29366675|ref|NC_000866.4|	3778	5328	-	29529	43761	77160	50150	56106	73045	89328	72826.3	60876	27396	38179	42150.3	67839	59413	84075	70442.3	77020	70485	47654	65053	68943	93998	60896	74612.3	-0.0951449	0.936178	0.0683303	-1.39243	0.163794	0.206489	0.356677	1.28047	0.0682698	5.22453	1.74601e-07	2.79782e-07	-0.0211822	0.985425	0.0682265	-0.310469	0.756204	0.818209	0.43064	1.34783	0.0682871
39.1	gi|29366675|ref|NC_000866.4|	5398	5595	-	3329	4940	7615	5294.67	8162	10219	11003	9794.67	7460	3765	4868	5364.33	8977	7199	11348	9174.67	8290	7756	5647	7231	8498	9753	6979	8410	0.16219	1.11898	0.0811248	1.99927	0.0455793	0.0641487	0.688036	1.61109	0.0807077	8.52503	1.52766e-17	3.56454e-17	-0.0903261	0.93931	0.080276	-1.12519	0.260507	0.336383	0.43552	1.3524	0.0806954
39.2	gi|29366675|ref|NC_000866.4|	5702	5839	-	1894	2843	3245	2660.67	6393	7212	5929	6511.33	4097	2610	3086	3264.33	7086	4635	8590	6770.33	2916	4611	2785	3437.33	7072	3753	5004	5276.33	0.408923	1.32769	0.285316	1.43323	0.151792	0.196003	1.04546	2.06402	0.285119	3.66675	0.000245655	0.000340335	0.0167456	1.01167	0.284826	0.0587923	0.953118	0.960338	0.65328	1.57274	0.285023
goF	gi|29366675|ref|NC_000866.4|	5842	6267	-	10899	16359	25369	17542.3	34410	41809	52837	43018.7	31396	13999	19058	21484.3	37585	30530	48508	38874.3	32352	28750	25767	28956.3	36230	55835	32004	41356.3	0.417328	1.33545	0.0719608	5.79937	6.6563e-09	2.85577e-08	1.08833	2.12628	0.0718291	15.1517	7.38621e-52	3.70704e-51	-0.13387	0.911383	0.0716456	-1.86851	0.0616917	0.092191	0.537133	1.45109	0.0717777
cef	gi|29366675|ref|NC_000866.4|	6267	6482	-	4728	6135	10373	7078.67	14037	17735	20811	17527.7	10358	5839	9006	8401	16246	13812	20069	16709	12477	11588	10897	11654	15045	22266	16071	17794	0.408382	1.3272	0.110047	3.71097	0.000206463	0.000465416	1.09527	2.13653	0.109832	9.97222	2.01665e-23	5.89482e-23	-0.050556	0.965564	0.109525	-0.461592	0.644374	0.726286	0.636334	1.55437	0.109741
motB	gi|29366675|ref|NC_000866.4|	6653	7141	-	9178	14224	24424	15942	27229	35462	42749	35146.7	19654	9156	12219	13676.3	23646	19911	30636	24731	22229	19948	18942	20373	29154	37648	27150	31317.3	-0.0582928	0.9604	0.0853191	-0.683233	0.49446	0.54126	0.96145	1.94727	0.0851131	11.2961	1.37113e-29	4.50271e-29	-0.488573	0.71273	0.0849872	-5.74878	8.98902e-09	3.67858e-08	0.53117	1.4451	0.0851935
motB.1	gi|29366675|ref|NC_000866.4|	7291	7650	-	5373	7879	12808	8686.67	11922	14741	16594	14419	9965	5027	6818	7270	10995	9180	14256	11477	12608	11995	9967	11523.3	12346	15716	11831	13297.7	-0.102391	0.931488	0.0770143	-1.32951	0.183679	0.225155	0.53962	1.45359	0.0766632	7.03884	1.93847e-12	3.79142e-12	-0.32209	0.79991	0.0764772	-4.21158	2.53586e-05	6.6786e-05	0.319921	1.24826	0.0768292
motB.2	gi|29366675|ref|NC_000866.4|	7661	8161	-	7920	11201	19093	12738	6241	7913	9613	7922.33	15441	7623	10311	11125	13963	10633	16259	13618.3	20180	17510	13783	17157.7	10525	15729	10231	12161.7	-0.0405707	0.97227	0.0618291	-0.656175	0.511712	0.557849	-0.879758	0.543459	0.0620081	-14.1878	1.09046e-45	4.91631e-45	0.798982	1.73987	0.0619295	12.9015	4.4147e-38	7.33945e-37	-0.0402047	0.972517	0.0617502
dexA	gi|29366675|ref|NC_000866.4|	8225	8908	-	11859	17351	28219	19143	9108	11375	14657	11713.3	22972	9751	13446	15389.7	16231	13480	20011	16574	27396	26020	19037	24151	14629	20563	11131	15441	-0.191936	0.87543	0.0726889	-2.64051	0.00827806	0.013509	-0.911022	0.531808	0.0727646	-12.5201	5.79491e-36	2.08304e-35	0.523108	1.43705	0.0727761	7.18791	6.57892e-13	3.80433e-12	-0.195978	0.872981	0.0727004
dexA.1	gi|29366675|ref|NC_000866.4|	8908	9150	-	2167	3258	6265	3896.67	1466	2523	2378	2122.33	2241	1567	3020	2276	2281	2258	2762	2433.67	5304	5048	4295	4882.33	1493	3843	1913	2416.33	-0.514435	0.700067	0.217419	-2.3661	0.0179768	0.0281561	-1.03496	0.488029	0.217465	-4.75921	1.94348e-06	2.87203e-06	0.242818	1.1833	0.217642	1.11568	0.26456	0.339965	-0.277709	0.8249	0.217596
dexA.2	gi|29366675|ref|NC_000866.4|	9143	9388	-	1676	3106	6913	3898.33	1119	2196	2137	1817.33	1379	1148	2288	1605	1360	1865	1707	1644	3462	4648	3691	3933.67	1008	3562	1896	2155.33	-0.912254	0.531354	0.332231	-2.74584	0.00603559	0.0107031	-1.18987	0.438341	0.332167	-3.58215	0.000340773	0.000467246	-0.0558495	0.962028	0.332445	-0.167996	0.866587	0.896934	-0.33347	0.793625	0.332509
dda	gi|29366675|ref|NC_000866.4|	9410	10729	-	16244	23150	36642	25345.3	7122	9170	10426	8906	28674	14946	20790	21470	22819	17753	27069	22547	33145	33570	25882	30865.7	14021	17784	13278	15027.7	-0.0903809	0.939275	0.0788159	-1.14673	0.251491	0.299985	-1.71543	0.304512	0.0790993	-21.6871	2.71871e-104	2.33283e-103	1.35328	2.55492	0.0791035	17.1077	1.30075e-65	3.14544e-64	-0.271772	0.828301	0.0788201
dda.1	gi|29366675|ref|NC_000866.4|	10726	11037	-	4397	6128	10572	7032.33	1591	1857	2055	1834.33	7941	3809	5548	5766	5998	4596	7288	5960.67	10140	8594	7904	8879.33	3549	4475	3508	3844	-0.13486	0.910758	0.0958043	-1.40766	0.159231	0.202643	-2.1167	0.230574	0.0971076	-21.7975	2.45111e-105	2.17332e-104	1.69792	3.24432	0.0971444	17.4783	2.09821e-68	6.97655e-67	-0.283926	0.821353	0.0958417
srd	gi|29366675|ref|NC_000866.4|	11039	11785	-	1093	1292	2388	1591	2194	2740	3234	2722.67	4814	2613	4002	3809.67	9034	7510	10594	9046	4100	3713	4226	4013	4617	7354	6238	6069.67	1.4128	2.66253	0.169947	8.31317	9.31771e-17	8.2617e-16	0.56549	1.47989	0.170136	3.32374	0.000888175	0.00116958	1.74665	3.35578	0.168942	10.3387	4.70638e-25	5.96141e-24	0.899339	1.86521	0.168751
modA	gi|29366675|ref|NC_000866.4|	11908	12510	-	737	1113	1683	1177.67	956	1260	1366	1194	1961	1283	1950	1731.33	4432	3035	4924	4130.33	1937	1820	1583	1780	2047	3274	2811	2710.67	0.742859	1.67349	0.168443	4.41014	1.03304e-05	2.80398e-05	-0.185049	0.879619	0.168949	-1.0953	0.273387	0.29682	1.793	3.46536	0.167518	10.7033	9.81976e-27	1.37477e-25	0.865095	1.82146	0.167008
modB	gi|29366675|ref|NC_000866.4|	12507	13130	-	430	886	1263	859.667	928	1023	1243	1064.67	2047	1566	2015	1876	3750	3191	4669	3870	1790	1534	1713	1679	1890	3168	2519	2525.67	1.37331	2.59064	0.196461	6.99023	2.74435e-12	1.65909e-11	0.150917	1.11027	0.197156	0.765469	0.443993	0.461336	1.8597	3.62931	0.195293	9.52259	1.68915e-21	1.72813e-20	0.637306	1.55542	0.194591
modA.2	gi|29366675|ref|NC_000866.4|	13198	13380	-	495	711	1132	779.333	889	1126	1329	1114.67	2732	1275	1765	1924	2787	1910	3073	2590	2140	1696	2049	1961.67	1761	2360	1523	1881.33	1.43428	2.70247	0.132493	10.8253	2.61242e-27	1.15817e-25	0.311167	1.24071	0.1334	2.33259	0.0196698	0.0235683	1.22602	2.33921	0.130703	9.38025	6.58183e-21	6.48432e-20	0.10291	1.07394	0.129777
modA.3	gi|29366675|ref|NC_000866.4|	13389	13859	-	930	1487	2443	1620	1598	2472	2684	2251.33	3684	2183	3333	3066.67	4244	3163	4691	4032.67	3394	3395	3721	3503.33	2535	4443	2650	3209.33	1.12041	2.17409	0.151132	7.41349	1.23015e-13	7.981e-13	0.282495	1.2163	0.151388	1.86603	0.0620366	0.0720599	0.86971	1.8273	0.150356	5.78433	7.28037e-09	3.02591e-08	0.0317913	1.02228	0.150099
modA.4	gi|29366675|ref|NC_000866.4|	13852	14016	-	169	294	451	304.667	422	499	572	497.667	936	556	758	750	1138	834	1360	1110.67	727	641	748	705.333	719	1010	633	787.333	1.49154	2.81188	0.15166	9.83474	7.97773e-23	1.24828e-21	0.532308	1.44624	0.15308	3.47732	0.000506447	0.00068732	1.15737	2.2305	0.146799	7.88402	3.17002e-15	2.16211e-14	0.198143	1.14722	0.145317
srh	gi|29366675|ref|NC_000866.4|	14013	14216	-	294	520	801	538.333	835	1031	1155	1007	2144	1007	1242	1464.33	2376	1521	2891	2262.67	1550	1211	1455	1405.33	1628	1989	1172	1596.33	1.5976	3.02639	0.155281	10.2884	7.94761e-25	1.40938e-23	0.730027	1.65867	0.155866	4.68369	2.81755e-06	4.14071e-06	1.15644	2.22907	0.152194	7.59848	2.99621e-14	1.94388e-13	0.288872	1.22168	0.151595
mrh	gi|29366675|ref|NC_000866.4|	14191	14676	-	286	628	1078	664	832	1319	1384	1178.33	922	692	1178	930.667	1220	1740	1770	1576.67	1011	1238	1343	1197.33	867	2153	1327	1449	0.782564	1.72019	0.288965	2.70816	0.00676568	0.0116862	0.691348	1.61479	0.288697	2.39472	0.0166332	0.02002	0.478949	1.39373	0.287355	1.66675	0.0955648	0.135937	0.387732	1.30833	0.287625
mrh.1	gi|29366675|ref|NC_000866.4|	14685	15026	-	1109	1754	2869	1910.67	2550	3353	3637	3180	5896	2746	4083	4241.67	7043	5360	9024	7142.33	4644	3680	4178	4167.33	4440	6142	4016	4866	1.30623	2.47294	0.107418	12.1602	5.06047e-34	6.73042e-32	0.55479	1.46895	0.107624	5.15489	2.53779e-07	4.04223e-07	1.16946	2.24927	0.106165	11.0155	3.21759e-28	4.75488e-27	0.418018	1.33609	0.105956
mrh.2	gi|29366675|ref|NC_000866.4|	15026	15232	-	684	986	1598	1089.33	1338	1732	1743	1604.33	3023	1445	2124	2197.33	4139	2713	4415	3755.67	2450	1883	2068	2133.67	2020	3021	1980	2340.33	1.15396	2.22524	0.120999	9.53688	1.47188e-21	1.86438e-20	0.367082	1.28974	0.121396	3.02385	0.00249578	0.00320713	1.22744	2.34151	0.11923	10.2947	7.44407e-25	8.60922e-24	0.440564	1.35714	0.118827
soc	gi|29366675|ref|NC_000866.4|	15331	15573	-	1457	1924	3635	2338.67	1885	2863	3238	2662	2194	945	1489	1542.67	2027	1533	2469	2009.67	3869	3183	2207	3086.33	2099	3970	1725	2598	-0.452788	0.730629	0.12735	-3.55547	0.000377301	0.000822639	-0.00846756	0.994148	0.126476	-0.06695	0.946622	0.953793	-0.380001	0.768437	0.126534	-3.00315	0.00267201	0.00534403	0.0643197	1.04559	0.127408
segF	gi|29366675|ref|NC_000866.4|	15606	16280	-	9771	13619	25313	16234.3	14995	20597	25035	20209	16270	6963	10616	11283	15600	12581	18595	15592	25416	21892	14478	20595.3	18722	27891	13343	19985.3	-0.374457	0.771396	0.09806	-3.81865	0.000134183	0.000307696	0.130675	1.09481	0.0978954	1.33484	0.181927	0.20333	-0.345533	0.787017	0.0978759	-3.53031	0.000415068	0.000920067	0.159599	1.11698	0.0980405
56	gi|29366675|ref|NC_000866.4|	16270	16785	-	10747	17065	30256	19356	14446	20154	24229	19609.7	20491	9217	13309	14339	16133	13963	20505	16867	28415	26778	17285	24159.3	18398	26075	13357	19276.7	-0.2619	0.833989	0.0863241	-3.03391	0.00241404	0.00465315	-0.153531	0.899047	0.0862283	-1.78052	0.0749916	0.086354	-0.188507	0.877513	0.0862301	-2.18609	0.0288089	0.0464434	-0.0801382	0.945967	0.0863259
dam	gi|29366675|ref|NC_000866.4|	16846	17625	-	4344	7351	12094	7929.67	12160	17622	17249	15677	8102	5541	8749	7464	11552	11287	15336	12725	14433	13760	9288	12493.7	11941	23599	12089	15876.3	0.150496	1.10995	0.147107	1.02304	0.306288	0.357336	0.814045	1.75813	0.146933	5.54025	3.02044e-08	5.05307e-08	-0.276708	0.825473	0.146778	-1.88521	0.0594014	0.089777	0.386841	1.30753	0.146952
61	gi|29366675|ref|NC_000866.4|	17935	18963	-	20282	30355	46673	32436.7	47265	60318	68138	58573.7	52654	24629	33452	36911.7	60190	44475	74617	59760.7	56861	48237	35019	46705.7	56040	74902	44906	58616	0.317529	1.24619	0.0690548	4.59822	4.26122e-06	1.23205e-05	0.648346	1.56737	0.0689937	9.39718	5.60467e-21	1.56931e-20	0.0333434	1.02338	0.0689054	0.4839	0.628457	0.721517	0.364161	1.28713	0.0689666
61.1	gi|29366675|ref|NC_000866.4|	18966	19130	-	922	1082	1566	1190	1699	1938	2089	1908.67	1795	1008	1262	1355	2390	1481	2809	2226.67	1765	1665	1243	1557.67	1691	2006	1373	1690	0.289234	1.22199	0.148509	1.94758	0.0514652	0.0713008	0.431751	1.34887	0.147914	2.91894	0.0035122	0.00444879	0.203539	1.15152	0.146889	1.38566	0.16585	0.223939	0.346056	1.27108	0.147489
61.2	gi|29366675|ref|NC_000866.4|	19132	19758	-	9383	13869	21758	15003.3	19575	25639	27924	24379.3	20338	9711	12761	14270	24363	19298	30349	24670	23391	21409	14055	19618.3	22392	29656	18846	23631.3	0.0644255	1.04567	0.07148	0.901309	0.367424	0.423094	0.498835	1.41307	0.0713128	6.99503	2.65202e-12	5.14918e-12	0.026607	1.01861	0.071149	0.373962	0.708432	0.781921	0.461017	1.37651	0.0713165
sp	gi|29366675|ref|NC_000866.4|	19758	20051	-	5500	7590	12828	8639.33	10553	13182	16231	13322	11572	5358	6901	7943.67	13119	11123	15596	13279.3	13639	12351	7837	11275.7	12007	17740	10457	13401.3	0.0138859	1.00967	0.0846731	0.163994	0.869736	0.879657	0.422921	1.34064	0.0844245	5.00946	5.45817e-07	8.44113e-07	0.019749	1.01378	0.0842015	0.234545	0.814562	0.855502	0.428785	1.3461	0.0844508
61.4	gi|29366675|ref|NC_000866.4|	20112	20369	-	7192	10373	17065	11543.3	11382	13594	17108	14028	14115	6352	8297	9588	13968	11531	16409	13969.3	19643	16781	9944	15456	13227	18999	10956	14394	-0.13561	0.910285	0.105199	-1.28908	0.197369	0.238637	0.0843461	1.06021	0.105062	0.802823	0.422077	0.442018	0.0144606	1.01007	0.104978	0.137748	0.89044	0.914506	0.234416	1.17643	0.105115
dmd	gi|29366675|ref|NC_000866.4|	20371	20553	-	4282	5927	11673	7294	5881	7503	9303	7562.33	7713	3096	4605	5138	6772	5928	8511	7070.33	11909	10338	5760	9335.67	7185	10164	5930	7759.67	-0.35449	0.782146	0.12358	-2.86852	0.00412398	0.00756537	-0.114387	0.923775	0.123355	-0.927298	0.353772	0.377925	-0.0724619	0.951014	0.123313	-0.587627	0.556782	0.664144	0.167642	1.12322	0.123537
41	gi|29366675|ref|NC_000866.4|	20612	22039	-	36475	52399	95732	61535.3	37354	47847	61090	48763.7	56308	24350	35870	38842.7	41536	37686	51716	43646	92763	85147	45470	74460	48409	65136	34210	49251.7	-0.510435	0.702011	0.123516	-4.13253	3.58798e-05	8.91966e-05	-0.515065	0.699761	0.123496	-4.1707	3.03665e-05	4.34274e-05	-0.128426	0.914829	0.123509	-1.03981	0.298426	0.378007	-0.133056	0.911897	0.123529
40	gi|29366675|ref|NC_000866.4|	22049	22393	-	8315	11382	21471	13722.7	6686	8720	10183	8529.67	13695	5628	8836	9386.33	9252	7512	11472	9412	21698	17692	11627	17005.7	8234	11433	6477	8714.67	-0.403719	0.755907	0.094661	-4.2649	1.99993e-05	5.11522e-05	-0.861912	0.550223	0.0946692	-9.10446	8.66947e-20	2.23891e-19	0.158732	1.11631	0.0947596	1.6751	0.0939139	0.134307	-0.299461	0.812556	0.0947513
uvsX	gi|29366675|ref|NC_000866.4|	22386	23561	-	31233	46876	84309	54139.3	29793	38032	45635	37820	50406	22829	36230	36488.3	34362	30760	44127	36416.3	80521	72604	45846	66323.7	35809	49926	30436	38723.7	-0.401288	0.757182	0.0812438	-4.93931	7.84007e-07	2.60682e-06	-0.687603	0.620885	0.0812315	-8.46473	2.56756e-17	5.88767e-17	-0.0327016	0.977588	0.0812597	-0.402433	0.687365	0.76183	-0.319016	0.801616	0.081272
segA	gi|29366675|ref|NC_000866.4|	23570	24235	-	10811	16254	27442	18169	11181	14528	17175	14294.7	22494	11475	16996	16988.3	17327	13396	19678	16800.3	31412	27297	20805	26504.7	15141	20092	13948	16393.7	0.0750497	1.0534	0.0647862	1.15842	0.246692	0.295585	-0.531869	0.691658	0.0648303	-8.20401	2.32491e-16	5.24089e-16	0.254584	1.19299	0.0648183	3.92767	8.57743e-05	0.000211259	-0.352334	0.783316	0.0647741
b-gt	gi|29366675|ref|NC_000866.4|	24400	25455	-	18579	29403	46969	31650.3	21700	26174	31476	26450	43904	21031	31161	32032	33435	26950	44102	34829	59455	49410	38100	48988.3	29274	40768	26788	32276.7	0.174614	1.12866	0.0640537	2.72605	0.00640966	0.0112169	-0.442295	0.735963	0.064079	-6.90235	5.11509e-12	9.85953e-12	0.401614	1.32099	0.0640433	6.27098	3.58781e-10	1.67431e-09	-0.215295	0.86137	0.064018
42	gi|29366675|ref|NC_000866.4|	25479	26219	-	16700	27159	46301	30053.3	21336	25311	30286	25644.3	40172	18422	24577	27723.7	31750	26442	41165	33119	49266	43827	33422	42171.7	28283	38871	26476	31210	0.0506154	1.03571	0.0694383	0.728926	0.466047	0.516535	-0.389737	0.763269	0.0694395	-5.61261	1.99298e-08	3.37664e-08	0.375918	1.29766	0.0694014	5.41657	6.07522e-08	2.30858e-07	-0.0644344	0.95632	0.0694002
imm	gi|29366675|ref|NC_000866.4|	26373	26624	-	2939	4960	9327	5742	4673	6108	6917	5899.33	8290	3846	5343	5826.33	8308	7077	10559	8648	10482	8572	5687	8247	6734	10041	7647	8140.67	0.22056	1.16519	0.121041	1.8222	0.0684253	0.0943064	-0.0977593	0.934483	0.121001	-0.807924	0.419134	0.440671	0.567195	1.48164	0.12075	4.69725	2.63684e-06	7.88089e-06	0.248876	1.18828	0.120791
imm.1	gi|29366675|ref|NC_000866.4|	26636	27013	-	4799	7834	12592	8408.33	1686	2027	1952	1888.33	7022	3426	4384	4944	3807	3040	4296	3714.33	12079	10879	4717	9225	2318	2494	2156	2322.67	-0.599116	0.660158	0.186147	-3.21852	0.00128854	0.00255785	-2.30375	0.202536	0.186718	-12.3381	5.646e-35	1.9761e-34	0.973535	1.96365	0.186968	5.20695	1.91969e-07	6.63166e-07	-0.7311	0.602445	0.186397
43	gi|29366675|ref|NC_000866.4|	27197	29893	-	65611	111872	189931	122471	3572	5730	5951	5084.33	90288	41834	54772	62298	7549	6667	8576	7597.33	170323	147330	82632	133428	7461	11552	2754	7255.67	-0.793606	0.5769	0.228796	-3.46862	0.00052314	0.00112222	-4.73012	0.0376783	0.229067	-20.6495	9.85952e-95	7.49323e-94	0.618661	1.53545	0.229248	2.69865	0.00696206	0.0129504	-3.31785	0.100283	0.228977
regA	gi|29366675|ref|NC_000866.4|	29972	30340	-	6387	11369	18156	11970.7	407	639	784	610	9600	4805	6451	6952	1088	795	1125	1002.67	16167	13408	8260	12611.7	852	1355	425	877.333	-0.59715	0.661059	0.181852	-3.28372	0.00102447	0.00212899	-4.46249	0.0453584	0.184709	-24.1595	5.93272e-129	6.57543e-128	0.758239	1.69143	0.18639	4.06802	4.74142e-05	0.000123649	-3.1071	0.116057	0.183559
62	gi|29366675|ref|NC_000866.4|	30342	30905	-	11223	18897	31541	20553.7	927	1481	1473	1293.67	16608	9186	12789	12861	2063	1732	2418	2071	29285	25658	16830	23924.3	1764	2849	843	1818.67	-0.470803	0.721563	0.17568	-2.67988	0.00736475	0.0124729	-4.14759	0.0564225	0.177053	-23.4256	2.34352e-121	2.3088e-120	0.708121	1.63368	0.177888	3.98071	6.87086e-05	0.000175736	-2.96866	0.127745	0.176522
44	gi|29366675|ref|NC_000866.4|	30907	31866	-	30977	50550	81087	54204.7	2794	4056	4676	3842	49717	22795	32509	35007	6523	5563	7925	6670.33	77051	69196	45966	64071	5340	8293	2756	5463	-0.474334	0.719799	0.149464	-3.17358	0.00150573	0.00296685	-3.99858	0.0625616	0.150006	-26.6562	1.51648e-156	1.92087e-155	0.825739	1.77244	0.150306	5.49372	3.93558e-08	1.51719e-07	-2.69851	0.154052	0.149765
45	gi|29366675|ref|NC_000866.4|	31917	32603	-	35788	59710	93647	63048.3	3357	4434	5139	4310	53086	26568	36553	38735.7	7237	6305	8467	7336.33	80905	74480	51925	69103.3	5681	8654	3514	5949.67	-0.532985	0.691123	0.10624	-5.01682	5.25346e-07	1.81483e-06	-4.04899	0.0604135	0.106919	-37.8697	0	0	0.795146	1.73525	0.107306	7.41007	1.26237e-13	7.46203e-13	-2.72085	0.151685	0.10663
rpbA	gi|29366675|ref|NC_000866.4|	32659	33048	-	13973	24328	37668	25323	1994	2582	3017	2531	27571	12019	16113	18567.7	5213	3645	5281	4713	38393	32443	27752	32862.7	3690	5095	1874	3553	-0.299456	0.812559	0.146332	-2.04641	0.0407158	0.058228	-3.4912	0.0889293	0.147138	-23.7274	1.87882e-124	1.99906e-123	0.917231	1.88849	0.147535	6.21704	5.06612e-10	2.28405e-09	-2.27451	0.206683	0.146732
45.2	gi|29366675|ref|NC_000866.4|	33058	33246	-	3221	6575	14585	8127	448	826	681	651.667	3693	2469	4808	3656.67	789	900	1081	923.333	9709	9883	8118	9236.67	514	1773	582	956.333	-0.804644	0.572503	0.28463	-2.82698	0.0046989	0.00850277	-3.67601	0.0782366	0.286115	-12.848	8.82485e-38	3.30621e-37	0.541508	1.45549	0.287194	1.88551	0.0593605	0.089777	-2.32986	0.198903	0.285715
46	gi|29366675|ref|NC_000866.4|	33302	34984	-	27607	42769	72021	47465.7	7797	11462	12421	10560	40536	19297	27142	28991.7	20587	16129	23660	20125.3	64393	54612	35587	51530.7	14066	20543	8559	14389.3	-0.546791	0.684541	0.116698	-4.68551	2.79268e-06	8.16322e-06	-2.35059	0.196066	0.116875	-20.112	5.79057e-90	4.27859e-89	0.955802	1.93966	0.116953	8.17253	3.01989e-16	2.36262e-15	-0.847999	0.555555	0.116776
46.1	gi|29366675|ref|NC_000866.4|	34981	35187	-	544	975	1847	1122	176	316	326	272.667	442	288	497	409	376	352	454	394	1298	1220	747	1088.33	206	565	246	339	-1.17652	0.442416	0.231334	-5.08583	3.66017e-07	1.33371e-06	-2.17158	0.221968	0.233122	-9.31519	1.2174e-20	3.30436e-20	0.576181	1.4909	0.235286	2.44885	0.0143314	0.0247543	-0.418873	0.748009	0.233515
46.2	gi|29366675|ref|NC_000866.4|	35168	35431	-	2438	3894	6929	4420.33	811	1086	1242	1046.33	2944	1659	2417	2340	1979	1638	2384	2000.33	5802	5374	3276	4817.33	1413	2156	989	1519.33	-0.70472	0.613561	0.114451	-6.1574	7.39507e-10	3.71149e-09	-2.23784	0.212004	0.116015	-19.2892	6.61783e-83	4.63248e-82	0.955082	1.93869	0.116747	8.18082	2.81926e-16	2.2725e-15	-0.578035	0.669876	0.115193
47	gi|29366675|ref|NC_000866.4|	35428	36447	-	18571	26993	46268	30610.7	3714	5221	6585	5173.33	24685	11034	14374	16697.7	10085	7990	11363	9812.67	38703	32607	20785	30698.3	7088	9746	4528	7120.67	-0.731268	0.602374	0.119591	-6.11473	9.67204e-10	4.76437e-09	-2.76122	0.147499	0.119976	-23.0148	3.31729e-117	3.15142e-116	0.958695	1.94355	0.120167	7.97802	1.48696e-15	1.069e-14	-1.07126	0.475903	0.119782
47.1	gi|29366675|ref|NC_000866.4|	36444	36584	-	736	1061	2172	1323	128	170	241	179.667	728	305	663	565.333	329	261	388	326	1375	1248	818	1147	209	356	175	246.667	-1.03399	0.488357	0.165498	-6.24777	4.16354e-10	2.21501e-09	-3.02938	0.12248	0.173125	-17.4982	1.47856e-68	9.36419e-68	0.887813	1.85037	0.177487	5.00212	5.67023e-07	1.81721e-06	-1.10757	0.464074	0.170058
a-gt	gi|29366675|ref|NC_000866.4|	36624	37826	-	36754	56831	85226	59603.7	8228	11014	12667	10636.3	50201	23791	29984	34658.7	21182	17116	25982	21426.7	71790	61076	43722	58862.7	15738	21982	10792	16170.7	-0.649509	0.637497	0.0861139	-7.54244	4.61254e-14	3.40815e-13	-2.69352	0.154586	0.0863743	-31.1843	1.74191e-213	2.89593e-212	1.0283	2.03962	0.0864898	11.8892	1.34616e-32	2.10634e-31	-1.01571	0.494584	0.0862297
mobB	gi|29366675|ref|NC_000866.4|	37885	38679	-	21901	33094	51028	35341	5296	6561	7771	6542.67	34052	17746	24551	25449.7	17153	12910	19673	16578.7	51918	42597	34542	43019	9879	15598	8332	11269.7	-0.319623	0.801279	0.064356	-4.96649	6.81766e-07	2.325e-06	-2.63413	0.161083	0.0649661	-40.5462	0	0	1.35479	2.55759	0.0651246	20.803	4.06762e-96	2.16397e-94	-0.95972	0.514157	0.064516
a-gt.2	gi|29366675|ref|NC_000866.4|	38731	38922	-	2302	3572	5453	3775.67	2167	2907	3218	2764	6549	2944	3884	4459	5336	3790	6051	5059	6850	5757	5133	5913.33	3527	4675	2565	3589	0.36892	1.29139	0.0832936	4.42915	9.46043e-06	2.62133e-05	-0.650885	0.636889	0.0838089	-7.7663	8.08103e-15	1.71964e-14	0.884598	1.84625	0.083413	10.605	2.82339e-26	3.75511e-25	-0.135207	0.910539	0.0828953
a-gt.3	gi|29366675|ref|NC_000866.4|	38907	39110	-	1078	1731	2884	1897.67	1167	1371	1562	1366.67	2619	1313	1960	1964	2551	1763	2854	2389.33	3248	2815	2337	2800	1508	2393	1406	1769	0.225687	1.16933	0.0831083	2.71557	0.00661609	0.0115025	-0.64004	0.641695	0.0839189	-7.62689	2.4048e-14	5.07679e-14	0.808498	1.75139	0.0832134	9.71596	2.57801e-22	2.743e-21	-0.0572291	0.961108	0.0823958
a-gt.4	gi|29366675|ref|NC_000866.4|	39079	39396	-	4313	6660	11593	7522	4341	5381	6048	5256.67	11831	5507	8078	8472	9961	7113	12007	9693.67	13545	11635	9626	11602	6467	9460	5145	7024	0.338804	1.26471	0.0649595	5.21561	1.8321e-07	6.86392e-07	-0.682771	0.622968	0.0653068	-10.4548	1.3926e-25	4.16216e-25	0.884176	1.84571	0.065058	13.5906	4.55438e-42	8.65332e-41	-0.137399	0.909157	0.0647094
a-gt.5	gi|29366675|ref|NC_000866.4|	39398	39616	-	1117	1859	3134	2036.67	1259	1616	1920	1598.33	2435	1386	2287	2036	2390	1969	3016	2458.33	3407	2920	2733	3020	1842	2812	1628	2094	0.208156	1.15521	0.105203	1.97861	0.04786	0.067004	-0.517097	0.698776	0.105595	-4.89701	9.73069e-07	1.47906e-06	0.636416	1.55446	0.105106	6.055	1.4042e-09	5.92885e-09	-0.0888376	0.94028	0.104713
55	gi|29366675|ref|NC_000866.4|	39600	40157	-	7488	10699	17318	11835	6563	8374	9828	8255	18340	9438	12378	13385.3	17030	13100	19957	16695.7	20783	17056	15183	17674	11760	16415	10258	12811	0.328868	1.25603	0.0594014	5.53636	3.08823e-08	1.30392e-07	-0.722552	0.606025	0.0596541	-12.1123	9.08547e-34	3.09838e-33	1.03172	2.04446	0.0594562	17.3526	1.88606e-67	5.57436e-66	-0.0197017	0.986437	0.0592026
55.1	gi|29366675|ref|NC_000866.4|	40193	40456	-	469	690	969	709.333	1361	1789	1821	1657	2270	1189	1914	1791	3227	2434	3716	3125.67	1753	1484	1588	1608.33	2348	2789	2202	2446.33	1.46722	2.76489	0.138475	10.5956	3.1229e-26	8.3069e-25	1.00161	2.00223	0.138513	7.23115	4.78919e-13	9.65093e-13	0.922035	1.89479	0.135451	6.80714	9.9558e-12	5.40458e-11	0.456422	1.37213	0.135412
55.2	gi|29366675|ref|NC_000866.4|	40459	40785	-	778	1008	1370	1052	2611	3239	3804	3218	3360	1916	2607	2627.67	5286	4256	6172	5238	2573	2394	2541	2502.67	3966	5353	4353	4557.33	1.42957	2.69367	0.152889	9.35039	8.73262e-21	1.00995e-19	1.35127	2.55137	0.152692	8.84966	8.77848e-19	2.16211e-18	0.718188	1.64511	0.150814	4.76207	1.91617e-06	5.79206e-06	0.639886	1.55821	0.151014
55.3	gi|29366675|ref|NC_000866.4|	40799	41038	-	776	1117	1911	1268	4351	5527	6607	5495	3812	1746	2428	2662	5476	4645	6780	5633.67	2965	2860	3188	3004.33	4766	6386	4388	5180	1.21395	2.31972	0.122454	9.91354	3.63528e-23	6.04365e-22	1.92218	3.78997	0.121822	15.7786	4.36557e-56	2.23316e-55	0.0557748	1.03942	0.119794	0.465591	0.641508	0.726286	0.764007	1.6982	0.120436
55.4	gi|29366675|ref|NC_000866.4|	41039	41170	-	243	275	507	341.667	1323	1414	1910	1549	1301	552	730	861	1526	1297	1999	1607.33	934	861	796	863.667	1509	2022	1420	1650.33	1.44043	2.71402	0.1341	10.7415	6.50103e-27	2.16159e-25	1.97181	3.9226	0.132508	14.8807	4.39649e-50	2.1263e-49	0.0606704	1.04295	0.125684	0.482722	0.629293	0.721517	0.592051	1.50739	0.127362
55.5	gi|29366675|ref|NC_000866.4|	41178	41471	-	928	1262	2217	1469	4023	5365	6036	5141.33	3251	1632	2885	2589.33	4761	4349	5920	5010	3264	2939	2806	3003	4285	6367	4396	5016	0.980486	1.97313	0.111586	8.78681	1.53865e-18	1.63713e-17	1.61072	3.05403	0.110916	14.5219	8.80387e-48	4.10847e-47	-0.0113703	0.99215	0.109144	-0.104177	0.917029	0.938191	0.618858	1.53566	0.109825
55.6	gi|29366675|ref|NC_000866.4|	41464	41646	-	654	930	1630	1071.33	1706	2798	2708	2404	1308	801	1247	1118.67	1773	1830	2502	2035	1822	1829	1524	1725	1723	3413	1992	2376	0.262746	1.19976	0.150495	1.74588	0.0808315	0.1097	0.968262	1.95648	0.149323	6.48437	8.91057e-11	1.65749e-10	-0.206974	0.866353	0.148027	-1.39821	0.162049	0.219924	0.498542	1.41279	0.14921
nrdH	gi|29366675|ref|NC_000866.4|	41805	42113	-	3837	4609	6592	5012.67	2804	3718	3810	3444	5190	3046	4049	4095	1172	1157	1169	1166	7645	7065	5441	6717	2326	3782	936	2348	-0.179876	0.882779	0.229802	-0.782745	0.433777	0.486855	-0.797882	0.575193	0.229854	-3.47125	0.000518038	0.000699483	-1.50658	0.351944	0.230785	-6.52809	6.66119e-11	3.40745e-10	-2.12459	0.229316	0.230732
55.8	gi|29366675|ref|NC_000866.4|	42116	42328	-	1000	1666	2695	1787	640	1236	1048	974.667	1187	707	934	942.667	226	254	317	265.667	1926	1867	1497	1763.33	426	845	225	498.667	-0.713002	0.610049	0.217389	-3.27984	0.00103865	0.00214172	-1.05819	0.480235	0.217289	-4.86995	1.11625e-06	1.67752e-06	-1.81784	0.283645	0.222119	-8.18409	2.74366e-16	2.2725e-15	-2.16303	0.223287	0.222217
nrdG	gi|29366675|ref|NC_000866.4|	42446	42916	-	6822	11384	19628	12611.3	7612	10568	11243	9807.67	11862	5522	7445	8276.33	3050	2720	3773	3181	18929	15680	11266	15291.7	6283	10515	2142	6313.33	-0.426908	0.743854	0.236717	-1.80345	0.0713169	0.0977851	-0.519175	0.697771	0.236677	-2.1936	0.0282645	0.0337146	-1.58864	0.332484	0.236999	-6.70318	2.03928e-11	1.0849e-10	-1.68091	0.311886	0.237038
mobC	gi|29366675|ref|NC_000866.4|	42906	43538	-	7136	10746	18412	12098	11319	15175	17691	14728.3	11547	5361	7479	8129	5172	4337	6070	5193	18636	15188	10257	14693.7	9758	14372	3658	9262.67	-0.413897	0.750593	0.206735	-2.00206	0.045278	0.0640635	0.0989613	1.071	0.206629	0.478932	0.631987	0.654119	-1.46839	0.361385	0.206794	-7.10075	1.24084e-12	7.02264e-12	-0.955533	0.515651	0.2069
nrdD	gi|29366675|ref|NC_000866.4|	43535	46385	-	22754	34193	54747	37231.3	47011	60843	70710	59521.3	28417	13265	17715	19799	23679	19686	28775	24046.7	50432	44039	26348	40273	40688	57497	20059	39414.7	-0.767991	0.587235	0.157237	-4.88428	1.03807e-06	3.32683e-06	0.478154	1.39296	0.157154	3.04257	0.00234566	0.00304364	-1.28381	0.410709	0.15718	-8.16776	3.14167e-16	2.38767e-15	-0.0376668	0.974229	0.157263
49	gi|29366675|ref|NC_000866.4|	46382	46855	-	9440	11854	21082	14125.3	21294	26652	30884	26276.7	15982	7042	10773	11265.7	17304	13593	20483	17126.7	19975	16891	11792	16219.3	20282	28466	13950	20899.3	-0.202256	0.86919	0.0937516	-2.15736	0.0309775	0.0460336	0.690917	1.61431	0.0935353	7.3867	1.50518e-13	3.1037e-13	-0.60298	0.658392	0.0934608	-6.45169	1.10609e-10	5.55134e-10	0.290193	1.2228	0.0936772
pin	gi|29366675|ref|NC_000866.4|	46897	47382	-	18074	24343	45342	29253	34194	44322	53991	44169	27765	12341	17204	19103.3	26558	22482	32078	27039.3	37569	32935	22832	31112	33541	46457	24213	34737	-0.466398	0.723769	0.0801338	-5.82024	5.87625e-09	2.56243e-08	0.408243	1.32707	0.0799856	5.10396	3.3261e-07	5.23516e-07	-0.6818	0.623387	0.0799788	-8.52475	1.5314e-17	1.40466e-16	0.192842	1.14301	0.0801271
49.1	gi|29366675|ref|NC_000866.4|	47366	47521	-	1678	2198	4768	2881.33	2206	3075	4311	3197.33	1952	841	1295	1362.67	1461	1763	2069	1764.33	3427	3345	2025	2932.33	2203	3155	1796	2384.67	-0.899986	0.535892	0.151671	-5.93381	2.95979e-09	1.33441e-08	-0.0216535	0.985103	0.150582	-0.143799	0.885659	0.899181	-0.796105	0.575902	0.150955	-5.27378	1.33639e-07	5.00677e-07	0.0822273	1.05865	0.152042
49.2	gi|29366675|ref|NC_000866.4|	47506	47826	-	8337	11453	20660	13483.3	13406	16997	21351	17251.3	11379	4658	6609	7548.67	9162	8825	12017	10001.3	15335	14168	9391	12964.7	12503	17395	9183	13027	-0.706441	0.61283	0.0948372	-7.44899	9.40589e-14	6.25491e-13	0.165377	1.12146	0.0945181	1.74969	0.0801723	0.0915272	-0.756578	0.591899	0.0945795	-7.99939	1.25041e-15	9.23914e-15	0.11524	1.08316	0.0948984
49.3	gi|29366675|ref|NC_000866.4|	47823	48131	-	8967	12469	25900	15778.7	13898	18199	24629	18908.7	12071	4921	7802	8264.67	9711	11239	13840	11596.7	17079	17700	11573	15450.7	13244	20324	11857	15141.7	-0.762148	0.589618	0.126369	-6.03112	1.62831e-09	7.87512e-09	0.0987763	1.07086	0.126153	0.782989	0.433634	0.452339	-0.65709	0.634156	0.126187	-5.20726	1.91653e-07	6.63166e-07	0.203834	1.15176	0.126404
nrdC	gi|29366675|ref|NC_000866.4|	48128	48391	-	6964	8987	17166	11039	10595	12929	18367	13963.7	9501	4228	6832	6853.67	8073	7977	10169	8739.67	14067	12839	9393	12099.7	10270	15034	8086	11130	-0.536605	0.689391	0.100066	-5.36253	8.20632e-08	3.3074e-07	0.144395	1.10527	0.0997688	1.4473	0.147814	0.167313	-0.633902	0.644431	0.0998106	-6.35105	2.13853e-10	1.03427e-09	0.0470981	1.03318	0.100107
nrdC.1	gi|29366675|ref|NC_000866.4|	48393	48635	-	2705	3521	6395	4207	9256	11795	14744	11931.7	6247	3119	4933	4766.33	8682	7080	10460	8740.67	8363	7716	5731	7270	9227	13553	7552	10110.7	0.339871	1.26564	0.0711079	4.77966	1.75596e-06	5.30779e-06	1.30488	2.47063	0.0704234	18.5291	1.20371e-76	8.00469e-76	-0.425762	0.744445	0.0696729	-6.11087	9.90867e-10	4.25114e-09	0.539247	1.45321	0.0703647
nrdC.2	gi|29366675|ref|NC_000866.4|	48622	48936	-	3186	4234	7751	5057	13751	17398	22015	17721.3	10354	4209	6372	6978.33	12824	11100	16604	13509.3	10676	9208	7528	9137.33	15630	21057	12823	16503.3	0.59255	1.50791	0.0742845	7.97676	1.50221e-15	1.21087e-14	1.61504	3.0632	0.0738138	21.8799	4.03741e-106	3.70328e-105	-0.369899	0.773836	0.0731109	-5.05943	4.20512e-07	1.38094e-06	0.65259	1.57199	0.0735861
nrdC.3	gi|29366675|ref|NC_000866.4|	48933	49859	-	7113	9877	16841	11277	29569	40731	43612	37970.7	17942	10088	16358	14796	26733	24819	35631	29061	20734	20100	17918	19584	28723	48214	30233	35723.3	0.568846	1.48334	0.1064	5.34629	8.97737e-08	3.56415e-07	1.55191	2.93205	0.106254	14.6057	2.58431e-48	1.22755e-47	-0.365071	0.776431	0.10604	-3.44275	0.000575824	0.00124528	0.617991	1.53474	0.106187
nrdC.4	gi|29366675|ref|NC_000866.4|	49914	50915	-	8157	10815	19226	12732.7	45843	62544	67086	58491	26403	15249	25163	22271.7	42086	38126	55212	45141.3	24991	23898	26248	25045.7	40824	76969	49456	55749.7	0.987289	1.98246	0.152951	6.45492	1.08275e-10	6.00022e-10	1.99797	3.99437	0.152884	13.0686	4.98007e-39	1.97716e-38	-0.353913	0.782459	0.152734	-2.31718	0.0204938	0.0342763	0.656767	1.57655	0.152802
nrdC.5	gi|29366675|ref|NC_000866.4|	50973	51995	-	18593	23912	39499	27334.7	86017	109912	125907	107279	52144	27639	39812	39865	72820	60691	93796	75769	53469	46406	50650	50175	81031	129393	74542	94988.7	0.685671	1.60845	0.106905	6.41382	1.41922e-10	7.70433e-10	1.7518	3.36777	0.106849	16.395	2.07475e-60	1.17422e-59	-0.489106	0.712467	0.10676	-4.58134	4.62015e-06	1.32146e-05	0.577018	1.49176	0.106817
nrdC.6	gi|29366675|ref|NC_000866.4|	52066	52893	-	7462	9689	15246	10799	34968	44289	51590	43615.7	23334	12373	18826	18177.7	37345	29943	46006	37764.7	22137	19635	23107	21626.3	36888	56359	37066	43437.7	0.883208	1.84447	0.132153	6.68323	2.33728e-11	1.3228e-10	1.78181	3.43858	0.13206	13.4924	1.73249e-41	7.31497e-41	-0.194041	0.874154	0.131863	-1.47154	0.141146	0.195546	0.704564	1.62965	0.131956
nrdC.7	gi|29366675|ref|NC_000866.4|	52901	53302	-	1877	2796	4994	3222.33	5817	8154	9021	7664	3892	2422	3887	3400.33	7001	7020	9289	7770	5129	4967	6237	5444.33	6341	13100	9874	9771.67	0.295061	1.22694	0.209988	1.40514	0.159981	0.202643	1.06714	2.09527	0.209704	5.08878	3.60376e-07	5.63882e-07	0.0512482	1.03616	0.209337	0.244813	0.806602	0.851526	0.823326	1.76948	0.20962
nrdC.8	gi|29366675|ref|NC_000866.4|	53358	53885	-	1371	2192	2625	2062.67	3665	4429	4187	4093.67	2837	1392	1938	2055.67	5717	3823	6237	5259	2127	2043	2199	2123	3307	4328	4092	3909	0.0915343	1.0655	0.185843	0.492536	0.622341	0.662171	0.756686	1.6896	0.185327	4.08298	4.44619e-05	6.29088e-05	0.349651	1.27425	0.184711	1.89297	0.0583622	0.0892204	1.0148	2.02063	0.185229
nrdC.9	gi|29366675|ref|NC_000866.4|	53946	54248	-	367	781	964	704	1342	1514	1804	1553.33	1292	569	787	882.667	2822	1881	2962	2555	781	681	860	774	1273	1593	2331	1732.33	0.454839	1.37063	0.276034	1.64776	0.0994017	0.132869	0.949107	1.93068	0.275321	3.44728	0.000566268	0.000760744	0.714625	1.64106	0.273857	2.60948	0.00906795	0.0165211	1.20889	2.3116	0.274575
nrdC.10	gi|29366675|ref|NC_000866.4|	54343	55320	-	874	1542	2312	1576	2495	3348	3059	2967.33	1836	1004	1480	1440	5944	4277	7056	5759	1818	1444	1754	1672	3068	3693	4506	3755.67	0.0548516	1.03875	0.216452	0.253413	0.799949	0.831197	0.739506	1.6696	0.215825	3.42641	0.000611619	0.000817541	0.946892	1.92772	0.214964	4.40488	1.05843e-05	2.99515e-05	1.63155	3.09845	0.215593
nrdC.11	gi|29366675|ref|NC_000866.4|	55435	56445	-	4698	7519	13486	8567.67	17533	21896	25917	21782	31577	14577	20180	22111.3	35672	29202	45770	36881.3	25430	24037	21677	23714.7	28271	39810	26025	31368.7	1.54452	2.91708	0.0752928	20.5136	1.62909e-93	4.33339e-91	1.18842	2.27903	0.0752812	15.7864	3.85906e-56	2.01277e-55	0.770217	1.70553	0.0747826	10.2994	7.08877e-25	8.57096e-24	0.414115	1.33248	0.0747942
mobD	gi|29366675|ref|NC_000866.4|	56429	57208	-	1968	3291	6036	3765	7252	9878	10723	9284.33	11969	7057	11188	10071.3	16532	12952	19415	16299.7	10587	9613	11155	10451.7	11164	19931	13407	14834	1.65176	3.14217	0.158637	10.4122	2.18145e-25	4.83555e-24	1.15318	2.22403	0.158648	7.26877	3.62786e-13	7.36649e-13	0.827159	1.77419	0.158109	5.23159	1.68059e-07	5.96049e-07	0.328574	1.25577	0.158098
mobD.1	gi|29366675|ref|NC_000866.4|	57283	57828	-	571	1084	2225	1293.33	2423	3456	3254	3044.33	3279	2106	3728	3037.67	4830	4502	6466	5266	3077	3476	3131	3228	3264	6009	4829	4700.67	1.52255	2.87298	0.214856	7.08637	1.37676e-12	8.71948e-12	1.13601	2.19773	0.214839	5.28774	1.23836e-07	2.00857e-07	0.800065	1.74118	0.213667	3.74446	0.000180784	0.00042183	0.413531	1.33194	0.213683
mobD.2	gi|29366675|ref|NC_000866.4|	57828	57932	-	73	144	278	165	128	220	187	178.333	186	120	148	151.333	204	102	189	165	262	218	97	192.333	114	194	114	140.667	0.14879	1.10864	0.279817	0.53174	0.594906	0.635522	-0.0063522	0.995607	0.278421	-0.0228151	0.981798	0.981798	-0.0997505	0.933194	0.277264	-0.359768	0.719021	0.787076	-0.254892	0.83805	0.278666
mobD.2a	gi|29366675|ref|NC_000866.4|	58049	58165	-	96	257	208	187	937	1024	804	921.667	515	373	349	412.333	1077	660	1401	1046	267	344	247	286	1070	516	814	800	1.28624	2.43891	0.359205	3.58079	0.000342559	0.000753064	2.06672	4.18933	0.35791	5.77441	7.72213e-09	1.34254e-08	0.123646	1.08948	0.353571	0.349705	0.72656	0.792069	0.90413	1.87142	0.354883
mobD.3	gi|29366675|ref|NC_000866.4|	58155	58349	-	438	760	1122	773.333	3547	4097	4981	4208.33	2266	1242	1716	1741.33	4091	3051	5212	4118	2102	1812	2005	1973	3724	5657	3822	4401	1.3449	2.54013	0.130334	10.3189	5.78811e-25	1.09974e-23	2.25686	4.77951	0.12935	17.4478	3.57916e-68	2.21408e-67	-0.0327461	0.977558	0.126102	-0.259679	0.795111	0.845998	0.879215	1.83937	0.127111
mobD.4	gi|29366675|ref|NC_000866.4|	58352	58534	-	211	379	529	373	1445	1933	2399	1925.67	970	539	869	792.667	1875	1576	2212	1887.67	881	848	908	879	1663	2585	2013	2087	1.25831	2.39216	0.16797	7.49127	6.82116e-14	4.90386e-13	2.15571	4.45589	0.166321	12.9612	2.03093e-38	7.94452e-38	0.00271953	1.00189	0.1612	0.0168706	0.98654	0.990263	0.900122	1.86622	0.162902
mobD.5	gi|29366675|ref|NC_000866.4|	58534	58722	-	460	742	1249	817	2930	3505	4072	3502.33	2008	1020	1412	1480	3424	2605	4420	3483	1798	1594	1603	1665	3664	5001	3185	3950	1.03415	2.04791	0.0978575	10.568	4.19529e-26	1.0145e-24	1.93001	3.81058	0.0963117	20.0392	2.50748e-89	1.80268e-88	-0.00859578	0.99406	0.0923402	-0.0930881	0.925834	0.939968	0.887261	1.84966	0.0939515
rI.-1	gi|29366675|ref|NC_000866.4|	58819	59205	-	2464	3915	5974	4117.67	10731	13458	15954	13381	5725	2732	3854	4103.67	9512	8132	12052	9898.67	7180	6911	4024	6038.33	11713	16686	7881	12093.3	0.140521	1.1023	0.106461	1.31992	0.186861	0.227648	1.50191	2.83218	0.105848	14.1893	1.0676e-45	4.89622e-45	-0.417832	0.748549	0.105287	-3.96852	7.232e-05	0.000183211	0.943559	1.92327	0.105903
rI	gi|29366675|ref|NC_000866.4|	59202	59495	-	2175	3168	5692	3678.33	6156	8235	9323	7904.67	4794	2195	3331	3440	5423	4817	6466	5568.67	6517	5819	4224	5520	6595	9775	4744	7038	0.0656778	1.04658	0.0757021	0.867583	0.385623	0.440239	0.925644	1.89953	0.0748446	12.3675	3.91636e-35	1.389e-34	-0.476966	0.718487	0.0742471	-6.42404	1.327e-10	6.53672e-10	0.382999	1.30405	0.0751113
rI.1	gi|29366675|ref|NC_000866.4|	59508	59720	-	2526	3790	6888	4401.33	6647	9155	10793	8865	5953	2577	3923	4151	6254	4852	7560	6222	8336	7060	5222	6872.67	7396	11199	5118	7904.33	0.0761081	1.05417	0.0937148	0.812125	0.41672	0.469693	0.834457	1.78319	0.0931658	8.95669	3.3458e-19	8.3176e-19	-0.488612	0.71271	0.0928019	-5.26511	1.40106e-07	5.17612e-07	0.269736	1.20559	0.0933531
tk	gi|29366675|ref|NC_000866.4|	59763	60344	-	5931	9283	15095	10103	16234	22703	24986	21307.7	12639	5944	9337	9306.67	14258	11985	16828	14357	16762	15556	10945	14421	16076	23305	11736	17039	0.0393975	1.02768	0.0689011	0.571798	0.567459	0.61111	0.886746	1.849	0.0685553	12.9348	2.86511e-38	1.10452e-37	-0.542522	0.68657	0.068342	-7.93834	2.04901e-15	1.43431e-14	0.304826	1.23527	0.0686889
tk.1	gi|29366675|ref|NC_000866.4|	60346	60534	-	411	718	1328	819	1160	2054	2093	1769	484	330	741	518.333	702	848	916	822	1044	1258	814	1038.67	764	1878	942	1194.67	-0.385124	0.765713	0.262985	-1.46444	0.143075	0.185649	0.946828	1.92763	0.261182	3.62517	0.000288772	0.000397996	-1.03106	0.48935	0.260893	-3.95206	7.74821e-05	0.000194436	0.300889	1.2319	0.262698
tk.2	gi|29366675|ref|NC_000866.4|	60531	60716	-	960	1470	2574	1668	2888	3663	4083	3544.67	2108	1057	2144	1769.67	2789	2233	3325	2782.33	3233	2869	2367	2823	2742	4604	2347	3231	0.273056	1.20836	0.123587	2.20943	0.0271451	0.0407943	0.917852	1.8893	0.122698	7.48058	7.39952e-14	1.54982e-13	-0.335463	0.79253	0.121793	-2.75437	0.00588054	0.0112534	0.309332	1.23913	0.122689
tk.3	gi|29366675|ref|NC_000866.4|	60713	60925	-	1452	2345	4234	2677	4511	5894	6618	5674.33	4015	1870	2748	2877.67	4555	3316	5446	4439	5028	4437	3288	4251	4607	7186	3224	5005.67	0.287474	1.2205	0.0965674	2.97692	0.00291156	0.00545406	0.927581	1.90208	0.0958574	9.67668	3.78834e-22	1.08355e-21	-0.344937	0.787342	0.0951254	-3.62613	0.000287704	0.000654096	0.29517	1.22703	0.0958408
tk.4	gi|29366675|ref|NC_000866.4|	60922	61389	-	3242	5662	10048	6317.33	14763	18527	21397	18229	10212	4364	6415	6997	13644	11488	16572	13901.3	12911	11344	7193	10482.7	14823	22265	10451	15846.3	0.325666	1.25324	0.109381	2.97735	0.00290752	0.00545406	1.38454	2.61088	0.10906	12.6951	6.29162e-37	2.3244e-36	-0.373189	0.772074	0.108703	-3.43311	0.00059671	0.0012698	0.685681	1.60846	0.109025
vs	gi|29366675|ref|NC_000866.4|	61386	61733	-	1288	2304	3966	2519.33	3733	4498	6155	4795.33	3805	1483	2363	2550.33	3882	3191	4595	3889.33	4370	4156	2370	3632	3818	6023	3105	4315.33	0.178854	1.13198	0.130504	1.37048	0.170536	0.21297	0.771686	1.70726	0.129919	5.93973	2.85483e-09	5.06257e-09	-0.274549	0.826709	0.129382	-2.122	0.0338376	0.0533932	0.318283	1.24685	0.12997
vs.1	gi|29366675|ref|NC_000866.4|	61726	62271	-	4212	6743	11271	7408.67	12028	14362	16140	14176.7	12267	5380	6865	8170.67	13482	10455	16351	13429.3	14919	12882	7794	11865	14344	20699	9129	14724	0.290491	1.22306	0.12728	2.2823	0.0224717	0.034157	0.770228	1.70554	0.127109	6.05961	1.3645e-09	2.45242e-09	-0.0746418	0.949578	0.126893	-0.588224	0.556382	0.664144	0.405096	1.32418	0.127065
regB	gi|29366675|ref|NC_000866.4|	62279	62740	-	6083	9826	16806	10905	20582	25730	29914	25408.7	16277	7243	9968	11162.7	20228	16154	24577	20319.7	19528	17603	10792	15974.3	21743	30762	15862	22789	0.195267	1.14494	0.0948431	2.05884	0.0395095	0.0568083	1.05443	2.0769	0.0946306	11.1426	7.77961e-29	2.49322e-28	-0.309192	0.807093	0.0944262	-3.27443	0.00105874	0.0022002	0.549974	1.46406	0.0946392
vs.3	gi|29366675|ref|NC_000866.4|	62800	63078	-	4120	6632	10561	7104.33	13547	17631	20014	17064	8338	3901	4586	5608.33	9922	8132	12572	10208.7	10615	9326	6520	8820.33	13059	18193	8801	13351	-0.191327	0.8758	0.0973849	-1.96465	0.0494546	0.068874	1.07853	2.11189	0.0969044	11.1299	8.97515e-29	2.84213e-28	-0.72705	0.604138	0.096688	-7.51955	5.49634e-14	3.48102e-13	0.542812	1.45681	0.0971695
vs.4	gi|29366675|ref|NC_000866.4|	63078	63344	-	4740	6886	12006	7877.33	13916	18216	22316	18149.3	9113	4099	5572	6261.33	10722	9466	13923	11370.3	12601	11259	7594	10484.7	14259	18943	10396	14532.7	-0.1826	0.881114	0.079333	-2.30169	0.0213528	0.0326428	1.01481	2.02064	0.0788149	12.8759	6.14979e-38	2.33692e-37	-0.650536	0.637044	0.0785712	-8.27957	1.23618e-16	1.06072e-15	0.546879	1.46092	0.0790908
vs.5	gi|29366675|ref|NC_000866.4|	63381	63557	-	3405	5266	8148	5606.33	9667	12175	12410	11417.3	6298	3213	4054	4521.67	8656	6469	11048	8724.33	7854	8156	5026	7012	10192	10603	7124	9306.33	-0.156675	0.89709	0.11644	-1.34554	0.178451	0.221813	0.837643	1.78713	0.115995	7.22137	5.14663e-13	1.02571e-12	-0.393883	0.761078	0.115745	-3.40302	0.000666444	0.00140694	0.600434	1.51617	0.116191
vs.6	gi|29366675|ref|NC_000866.4|	63557	63919	-	4070	7046	11471	7529	11667	15047	17714	14809.3	6900	3621	5285	5268.67	8926	8859	11501	9762	11061	10802	7321	9728	10428	17059	9776	12421	-0.321358	0.800316	0.0872799	-3.68193	0.000231479	0.000517423	0.806947	1.74951	0.0867448	9.30254	1.37128e-20	3.68444e-20	-0.570661	0.673308	0.0865457	-6.59375	4.28856e-11	2.23678e-10	0.557644	1.47186	0.0870821
vs.7	gi|29366675|ref|NC_000866.4|	63927	64256	-	5298	7543	12112	8317.67	11074	13952	17226	14084	11364	5679	7948	8330.33	13750	10721	15638	13369.7	14812	12071	9319	12067.3	12766	19107	10902	14258.3	0.147345	1.10753	0.063572	2.31776	0.0204625	0.0314626	0.551338	1.46544	0.0632612	8.71526	2.90094e-18	7.015e-18	-0.0524779	0.964279	0.0629378	-0.833806	0.40439	0.500315	0.351516	1.2759	0.0632502
vs.8	gi|29366675|ref|NC_000866.4|	64253	64912	-	11795	16930	25983	18236	24963	30329	33024	29438.7	22365	11288	14702	16118.3	28175	23742	35693	29203.3	26198	25824	17671	23231	29097	36024	23356	29492.3	-0.0421736	0.971191	0.0736236	-0.572827	0.566762	0.61111	0.486096	1.40065	0.07347	6.61625	3.68423e-11	7.00004e-11	-0.00608752	0.995789	0.0733451	-0.0829982	0.933853	0.944505	0.522182	1.43613	0.0734991
denV	gi|29366675|ref|NC_000866.4|	64939	65355	-	10823	15717	26742	17760.7	20398	26421	32868	26562.3	21521	9591	13002	14704.7	23254	21004	30116	24791.3	26837	23990	17760	22862.3	23765	32984	20849	25866	-0.131627	0.912801	0.0627842	-2.0965	0.0360374	0.0526701	0.385974	1.30674	0.0625852	6.16717	6.95213e-10	1.27536e-09	-0.0735272	0.950312	0.0624572	-1.17724	0.239099	0.311766	0.444074	1.36044	0.0626565
ipII	gi|29366675|ref|NC_000866.4|	65416	65718	-	14616	21810	32436	22954	25878	30406	37274	31186	29214	13259	15628	19367	27509	20486	33833	27276	33981	28866	24018	28955	29531	38198	22288	30005.7	-0.131543	0.912854	0.0934767	-1.40723	0.159358	0.202643	0.23157	1.17411	0.0933876	2.47966	0.0131507	0.0159729	-0.18921	0.877086	0.0933462	-2.02697	0.0426653	0.0663683	0.173903	1.12811	0.0934353
ipIII	gi|29366675|ref|NC_000866.4|	65834	66415	-	27807	43189	70267	47087.7	46497	58532	74213	59747.3	57471	25503	34307	39093.7	54054	44096	65918	54689.3	71913	61910	52221	62014.7	52822	76572	45067	58153.7	-0.12678	0.915873	0.0600138	-2.11251	0.0346425	0.051194	0.152277	1.11132	0.0599505	2.54004	0.0110839	0.0135868	-0.10575	0.929322	0.0599181	-1.76491	0.0775793	0.113385	0.173307	1.12764	0.0599814
e	gi|29366675|ref|NC_000866.4|	66503	66997	-	5123	6869	11495	7829	17874	21514	26191	21859.7	18800	8853	12291	13314.7	22515	17317	27016	22282.7	18170	16279	15293	16580.7	21554	28624	18869	23015.7	0.897627	1.863	0.0789094	11.3754	5.54409e-30	2.94946e-28	1.27563	2.42104	0.078755	16.1974	5.25974e-59	2.91477e-58	0.0384125	1.02698	0.0783244	0.490428	0.623831	0.721517	0.416412	1.3346	0.0784797
nudE	gi|29366675|ref|NC_000866.4|	67035	67490	-	3885	4678	7273	5278.67	19287	23300	28661	23749.3	18447	8419	12181	13015.7	23029	17016	27736	22593.7	15484	12337	14150	13990.3	22663	29827	20149	24213	1.38698	2.61531	0.128302	10.8103	3.0782e-27	1.16972e-25	1.92006	3.7844	0.128192	14.978	1.02188e-50	5.03368e-50	-0.0635424	0.956912	0.127756	-0.497373	0.618926	0.721517	0.469542	1.38467	0.127867
e.2	gi|29366675|ref|NC_000866.4|	67652	67960	-	624	705	1076	801.667	1558	1639	1942	1713	3730	1775	2516	2673.67	3921	2920	4737	3859.33	2372	2082	2329	2261	2336	3153	3009	2832.67	1.80943	3.50505	0.189177	9.56476	1.12467e-21	1.49581e-20	0.847925	1.79991	0.189504	4.47444	7.66105e-06	1.11969e-05	1.1583	2.23194	0.187557	6.17572	6.58626e-10	2.91991e-09	0.196788	1.14614	0.187226
e.3	gi|29366675|ref|NC_000866.4|	67957	68319	-	94	72	183	116.333	90	126	144	120	514	326	488	442.667	483	453	546	494	237	237	345	273	135	166	319	206.667	2.05817	4.16457	0.391101	5.2625	1.42113e-07	5.55914e-07	-0.179618	0.882937	0.396005	-0.453575	0.650135	0.667706	2.04295	4.12089	0.390026	5.238	1.6233e-07	5.83509e-07	-0.19483	0.873676	0.385042
e.4	gi|29366675|ref|NC_000866.4|	68301	68693	-	354	458	753	521.667	639	770	866	758.333	2992	1519	2084	2198.33	3506	2606	4092	3401.33	1490	1030	1782	1434	1257	1420	1782	1486.33	2.19138	4.56742	0.25658	8.54073	1.33374e-17	1.22336e-16	0.327118	1.2545	0.257678	1.26948	0.204269	0.225458	2.15184	4.44395	0.255296	8.42881	3.49186e-17	3.09612e-16	0.287582	1.22059	0.254188
e.5	gi|29366675|ref|NC_000866.4|	68662	69270	-	201	334	635	390	440	582	570	530.667	1359	1086	1331	1258.67	1580	1440	1986	1668.67	691	705	842	746	530	784	904	739.333	1.96387	3.90108	0.263402	7.45581	8.93181e-14	6.09195e-13	0.311783	1.24124	0.264785	1.17749	0.238999	0.260548	1.65219	3.14311	0.26175	6.3121	2.75282e-10	1.30759e-09	0.000101453	1.00007	0.26035
e.6	gi|29366675|ref|NC_000866.4|	69312	69905	-	4687	6539	9172	6799.33	28499	33985	38516	33666.7	25488	11993	15153	17544.7	29976	22652	38814	30480.7	13277	10794	14579	12883.3	27056	36745	24287	29362.7	1.45839	2.74802	0.156357	9.32734	1.08562e-20	1.20323e-19	2.06906	4.19614	0.156287	13.2389	5.23057e-40	2.10808e-39	-0.147649	0.90272	0.156006	-0.946434	0.343927	0.429505	0.463018	1.37842	0.156076
e.7	gi|29366675|ref|NC_000866.4|	69968	70303	-	902	1748	2342	1664	5251	6532	7255	6346	4688	2466	3415	3523	9987	7751	13030	10256	1933	1524	2444	1967	5442	7971	8869	7427.33	1.24078	2.36326	0.244571	5.0733	3.9098e-07	1.36843e-06	1.73287	3.32389	0.244372	7.09114	1.33016e-12	2.62091e-12	0.686882	1.6098	0.243571	2.82005	0.00480159	0.00939135	1.17897	2.26416	0.243771
e.8	gi|29366675|ref|NC_000866.4|	70360	70623	-	562	1064	1512	1046	1107	1508	1353	1322.67	1023	545	716	761.333	1584	1313	2122	1673	868	844	697	803	883	1121	1227	1077	-0.279488	0.823883	0.186431	-1.49915	0.133835	0.17451	0.167989	1.12349	0.185256	0.906793	0.364516	0.387845	0.333978	1.26048	0.184374	1.81141	0.0700767	0.103558	0.781455	1.71886	0.185555
segB	gi|29366675|ref|NC_000866.4|	71253	71918	-	9115	12923	19207	13748.3	400	457	575	477.333	9723	5602	7578	7634.33	1804	1336	2237	1792.33	14304	12362	9998	12221.3	768	1053	794	871.667	-0.697494	0.616642	0.102095	-6.83183	8.38399e-12	4.84813e-11	-5.06123	0.0299514	0.108592	-46.6077	0	0	1.90919	3.75598	0.110147	17.3332	2.64281e-67	7.02988e-66	-2.45455	0.182435	0.103747
trna.2	gi|29366675|ref|NC_000866.4|	72628	72915	-	996	1725	3836	2185.67	831	1172	1116	1039.67	1593	966	1572	1377	1006	899	1393	1099.33	3077	2790	2603	2823.33	745	1642	1209	1198.67	-0.370509	0.77351	0.209178	-1.77126	0.0765177	0.104378	-1.15265	0.4498	0.209522	-5.50131	3.76974e-08	6.22827e-08	0.0870397	1.06219	0.210124	0.41423	0.678706	0.758553	-0.695097	0.617668	0.209781
trna.3	gi|29366675|ref|NC_000866.4|	72918	73328	-	2352	4006	6326	4228	1709	2106	2370	2061.67	4090	2738	3835	3554.33	2703	2067	3639	2803	6113	5951	5391	5818.33	1767	3224	2205	2398.67	-0.0254837	0.982491	0.147423	-0.172861	0.862761	0.879289	-1.20289	0.434403	0.147887	-8.13386	4.15841e-16	9.29527e-16	0.437765	1.3545	0.14811	2.95568	0.00311982	0.00619307	-0.739645	0.598887	0.147646
trna.4	gi|29366675|ref|NC_000866.4|	73329	73514	-	176	188	406	256.667	21	47	33	33.6667	130	76	133	113	28	45	52	41.6667	263	305	261	276.333	16	48	22	28.6667	-0.985287	0.505125	0.30089	-3.27458	0.0010582	0.00216524	-3.08986	0.117452	0.322593	-9.57817	9.87755e-22	2.79514e-21	0.342044	1.26755	0.341856	1.00055	0.317045	0.399687	-1.76252	0.294732	0.321503
ipI	gi|29366675|ref|NC_000866.4|	73591	73878	-	3054	4700	8061	5271.67	208	311	263	260.667	5163	2419	3441	3674.33	861	733	1193	929	7202	5947	5080	6076.33	340	335	322	332.333	-0.356106	0.78127	0.127436	-2.7944	0.00519967	0.00934535	-4.49608	0.0443145	0.136743	-32.8797	4.29459e-237	8.15971e-236	1.8305	3.55659	0.138956	13.1732	1.25141e-39	2.21917e-38	-2.30948	0.201734	0.129808
57B	gi|29366675|ref|NC_000866.4|	73952	74410	-	7718	13269	22319	14435.3	163	224	257	214.667	11912	4927	7036	7958.33	355	313	355	341	20001	17686	12505	16730.7	151	223	113	162.333	-0.701318	0.61501	0.100758	-6.96043	3.3923e-12	2.00523e-11	-6.22383	0.0133796	0.115368	-53.9474	0	0	0.704157	1.62919	0.123614	5.69642	1.22353e-08	4.93119e-08	-4.81835	0.0354431	0.110108
57A	gi|29366675|ref|NC_000866.4|	74407	74649	-	2948	4960	7700	5202.67	43	106	138	95.6667	4069	1946	2655	2890	152	143	204	166.333	6109	5548	4337	5331.33	72	100	35	69	-0.687024	0.621134	0.140151	-4.90204	9.48467e-07	3.07674e-06	-5.9613	0.0160499	0.163565	-36.446	7.9622e-291	1.62919e-289	0.845728	1.79717	0.175404	4.82161	1.42403e-06	4.40457e-06	-4.42854	0.0464382	0.153818
1	gi|29366675|ref|NC_000866.4|	74649	75374	-	10153	14740	27901	17598	247	420	449	372	14586	6754	9500	10280	557	494	664	571.667	23380	20122	17207	20236.3	247	376	126	249.667	-0.600047	0.659733	0.12614	-4.757	1.96488e-06	5.80731e-06	-5.72957	0.0188464	0.133181	-43.0209	0	0	0.658999	1.57899	0.137513	4.79225	1.64918e-06	5.04232e-06	-4.47052	0.0451064	0.130707
3	gi|29366675|ref|NC_000866.4|	75424	75954	-	82	107	203	130.667	31	27	18	25.3333	115	44	75	78	6	18	20	14.6667	135	188	94	139	18	11	7	12	-0.60333	0.658233	0.396069	-1.5233	0.127684	0.168139	-2.43679	0.184694	0.4146	-5.87745	4.16635e-09	7.29111e-09	-0.78951	0.578541	0.456018	-1.73131	0.0833959	0.11991	-2.62297	0.162333	0.439351
2	gi|29366675|ref|NC_000866.4|	76061	76885	-	762	1130	1731	1207.67	50	79	53	60.6667	897	604	542	681	39	31	58	42.6667	1956	1356	855	1389	95	73	21	63	-0.629111	0.646575	0.310539	-2.02587	0.0427785	0.0608507	-4.44844	0.0458022	0.325766	-13.6553	1.87705e-42	8.05316e-42	-0.51063	0.701916	0.347652	-1.4688	0.141888	0.195556	-4.32996	0.0497225	0.333464
4	gi|29366675|ref|NC_000866.4|	76885	77337	-	315	412	855	527.333	17	27	21	21.6667	58	29	55	47.3333	10	6	2	6	411	310	94	271.667	11	22	5	12.6667	-3.21383	0.107781	0.419517	-7.66078	1.84802e-14	1.4045e-13	-4.65161	0.0397855	0.436377	-10.6596	1.57252e-26	4.80793e-26	-1.68809	0.310338	0.528184	-3.19602	0.00139336	0.00285102	-3.12587	0.114556	0.514574
53	gi|29366675|ref|NC_000866.4|	77385	77975	+	294	514	982	596.667	11	16	14	13.6667	68	28	30	42	12	12	22	15.3333	577	509	103	396.333	12	4	4	6.66667	-3.556	0.0850233	0.455558	-7.80581	5.91213e-15	4.62537e-14	-5.40903	0.0235353	0.484328	-11.1681	5.84163e-29	1.89497e-28	0.152395	1.11141	0.522042	0.29192	0.770348	0.822942	-1.70064	0.30765	0.495663
5	gi|29366675|ref|NC_000866.4|	77959	79686	+	373	550	1263	728.667	54	75	58	62.3333	154	92	100	115.333	51	29	21	33.6667	892	803	230	641.667	24	24	30	26	-2.35122	0.195981	0.390827	-6.016	1.78784e-09	8.49223e-09	-3.56969	0.0842205	0.396284	-9.0079	2.10049e-19	5.32125e-19	-0.820602	0.566206	0.417184	-1.967	0.0491832	0.0760623	-2.03907	0.24332	0.412021
5.1	gi|29366675|ref|NC_000866.4|	79721	80215	+	241	454	817	504	14	8	11	11	69	55	39	54.3333	18	2	25	15	561	404	107	357.333	8	15	0	7.66667	-2.7971	0.143876	0.581548	-4.80976	1.51113e-06	4.62024e-06	-5.32078	0.0250198	0.611124	-8.70655	3.13255e-18	7.50682e-18	0.298772	1.2301	0.64026	0.466643	0.640756	0.726286	-2.22491	0.213912	0.612307
segC	gi|29366675|ref|NC_000866.4|	80196	80618	+	187	258	457	300.667	14	24	13	17	49	61	27	45.6667	4	5	16	8.33333	237	216	39	164	2	4	4	3.33333	-2.31383	0.201126	0.555237	-4.16728	3.08256e-05	7.73547e-05	-4.14079	0.0566888	0.573451	-7.22083	5.1671e-13	1.02571e-12	-1.01307	0.495492	0.626668	-1.61659	0.105966	0.149931	-2.84003	0.139658	0.610261
5.3	gi|29366675|ref|NC_000866.4|	80621	80791	+	17	48	85	50	2	8	4	4.66667	19	7	8	11.3333	1	2	4	2.33333	61	53	22	45.3333	0	6	0	2	-1.83867	0.27958	0.642431	-2.86205	0.00420915	0.00766873	-3.32147	0.100032	0.685431	-4.84581	1.26093e-06	1.88432e-06	-0.84434	0.556965	0.803331	-1.05105	0.293236	0.37321	-2.32715	0.199278	0.768412
5.4	gi|29366675|ref|NC_000866.4|	80779	81072	+	72	121	296	163	10	16	6	10.6667	135	35	65	78.3333	3	0	25	9.33333	232	190	71	164.333	6	5	7	6	-0.844794	0.55679	0.632711	-1.3352	0.181811	0.223897	-3.74213	0.0747319	0.66235	-5.64978	1.60651e-08	2.7393e-08	-0.344644	0.787502	0.702597	-0.490529	0.62376	0.721517	-3.24198	0.105698	0.675059
6	gi|29366675|ref|NC_000866.4|	81081	83063	+	664	1259	2345	1422.67	66	79	106	83.6667	1127	662	868	885.667	86	62	109	85.6667	1807	1648	1051	1502	40	53	36	43	-0.427571	0.743512	0.156019	-2.7405	0.00613456	0.0108066	-4.19537	0.0545842	0.178235	-23.5385	1.64813e-122	1.68617e-121	0.0458799	1.03231	0.198165	0.231523	0.816908	0.855502	-3.72192	0.0757862	0.178475
7	gi|29366675|ref|NC_000866.4|	83060	86158	+	1125	1837	3447	2136.33	151	132	144	142.333	2305	1094	1588	1662.33	157	55	148	120	3181	2885	1769	2611.67	80	108	89	92.3333	-0.161879	0.89386	0.221336	-0.731372	0.464552	0.516535	-3.98579	0.0631186	0.230697	-17.2772	6.9893e-67	4.22535e-66	-0.291848	0.816855	0.242129	-1.20534	0.228072	0.298853	-4.11576	0.057681	0.233235
8	gi|29366675|ref|NC_000866.4|	86151	87155	+	653	975	1925	1184.33	41	87	72	66.6667	1520	635	924	1026.33	33	25	42	33.3333	2410	2082	1614	2035.33	50	38	27	38.3333	-0.0350709	0.975984	0.146995	-0.238586	0.811426	0.838779	-4.29249	0.0510309	0.176759	-24.2845	2.86145e-130	3.30933e-129	-0.963422	0.512839	0.225489	-4.27259	1.93215e-05	5.29848e-05	-5.22084	0.0268146	0.20308
9	gi|29366675|ref|NC_000866.4|	87219	88085	+	347	717	1245	769.667	20	34	25	26.3333	310	215	262	262.333	6	10	19	11.6667	1001	731	350	694	10	8	17	11.6667	-1.25468	0.419087	0.325192	-3.85827	0.000114195	0.000266454	-4.90928	0.0332781	0.357126	-13.7466	5.33593e-43	2.32681e-42	-1.13146	0.456453	0.423685	-2.67053	0.00757319	0.0138929	-4.78607	0.0362452	0.397397
10	gi|29366675|ref|NC_000866.4|	88085	89893	+	1284	1836	3423	2181	56	92	64	70.6667	2324	1389	1484	1732.33	48	41	66	51.6667	3499	3217	2656	3124	43	96	38	59	-0.123913	0.917695	0.144714	-0.856266	0.391851	0.445437	-5.09101	0.0293396	0.173761	-29.299	1.06824e-188	1.57862e-187	-0.43953	0.737375	0.207462	-2.11861	0.0341235	0.0533932	-5.40663	0.0235746	0.183875
11	gi|29366675|ref|NC_000866.4|	89893	90552	+	1112	1712	3276	2033.33	43	29	39	37	2393	1256	1839	1829.33	34	31	27	30.6667	3289	3131	3284	3234.67	38	15	13	22	0.0583596	1.04128	0.247449	0.235845	0.813553	0.838779	-5.83452	0.017524	0.279783	-20.8537	1.41043e-96	1.10346e-95	-0.254004	0.838566	0.314365	-0.807991	0.419096	0.513731	-6.14688	0.0141125	0.286075
12	gi|29366675|ref|NC_000866.4|	90549	92132	+	56	87	127	90	46	43	58	49	100	44	76	73.3333	35	46	53	44.6667	87	102	40	76.3333	21	26	19	22	-0.164496	0.89224	0.296111	-0.555522	0.578538	0.620529	-1.0584	0.480163	0.302512	-3.49871	0.000467514	0.000637737	-0.114399	0.923767	0.313406	-0.365018	0.715098	0.786017	-1.00831	0.49713	0.307239
wac	gi|29366675|ref|NC_000866.4|	92129	93592	+	49	69	142	86.6667	34	67	42	47.6667	109	45	82	78.6667	47	36	30	37.6667	128	94	79	100.333	23	32	9	21.3333	0.0354048	1.02484	0.324125	0.109232	0.913019	0.916464	-0.999924	0.500026	0.331519	-3.01619	0.00255974	0.00327351	-0.282452	0.822192	0.34395	-0.821202	0.411531	0.506793	-1.31778	0.401151	0.33684
13	gi|29366675|ref|NC_000866.4|	93624	94553	+	55	44	102	67	16	21	31	22.6667	196	86	93	125	27	20	31	26	106	143	146	131.667	16	13	22	17	0.976454	1.96762	0.367029	2.66043	0.00780408	0.0129743	-1.76771	0.293675	0.396834	-4.45453	8.40791e-06	1.22213e-05	0.221626	1.16605	0.414303	0.534936	0.592694	0.698551	-2.52254	0.174037	0.385926
14	gi|29366675|ref|NC_000866.4|	94555	95325	+	40	99	77	72	27	52	30	36.3333	108	82	102	97.3333	17	14	20	17	138	123	178	146.333	9	12	7	9.33333	0.580495	1.49536	0.385581	1.50551	0.132194	0.173219	-1.21459	0.430895	0.399441	-3.04073	0.00236007	0.00304747	-1.05145	0.482482	0.432123	-2.43322	0.0149651	0.0255174	-2.84654	0.139029	0.419409
15	gi|29366675|ref|NC_000866.4|	95367	96185	+	47	90	211	116	28	21	13	20.6667	317	120	253	230	9	17	8	11.3333	374	271	206	283.667	7	7	10	8	1.20899	2.31176	0.39093	3.0926	0.00198411	0.00388069	-2.43192	0.185319	0.422729	-5.75291	8.77227e-09	1.50543e-08	-0.823956	0.564891	0.472208	-1.7449	0.0810019	0.117101	-4.46487	0.0452836	0.444205
16	gi|29366675|ref|NC_000866.4|	96194	96688	+	50	63	80	64.3333	18	18	25	20.3333	196	108	151	151.667	2	7	10	6.33333	208	160	98	155.333	13	16	5	11.3333	1.3256	2.50638	0.305037	4.34572	1.38819e-05	3.65603e-05	-1.89104	0.269614	0.347137	-5.44751	5.10793e-08	8.3871e-08	-1.5979	0.330357	0.452176	-3.53381	0.000409621	0.000916923	-4.81454	0.0355368	0.421215
17	gi|29366675|ref|NC_000866.4|	96672	98504	+	142	270	451	287.667	59	81	60	66.6667	848	439	512	599.667	31	29	82	47.3333	802	686	418	635.333	53	40	34	42.3333	1.25475	2.38626	0.263315	4.76523	1.88642e-06	5.63808e-06	-2.21434	0.215485	0.279443	-7.92413	2.29755e-15	4.96869e-15	-0.535801	0.689776	0.299859	-1.78684	0.0739627	0.108697	-4.0049	0.0622882	0.28492
18	gi|29366675|ref|NC_000866.4|	98536	100515	+	595	1002	1673	1090	92	106	114	104	2126	1216	1361	1567.67	129	118	178	141.667	2248	1962	1952	2054	96	83	58	79	0.725957	1.654	0.146684	4.94911	7.45529e-07	2.51026e-06	-3.53326	0.086374	0.166272	-21.2498	3.30871e-100	2.66702e-99	0.448747	1.36485	0.178377	2.51572	0.011879	0.0213501	-3.81047	0.0712746	0.160289
19	gi|29366675|ref|NC_000866.4|	100632	101123	+	43	118	236	132.333	25	24	55	34.6667	92	38	37	55.6667	29	27	42	32.6667	177	96	44	105.667	14	7	13	11.3333	-0.970704	0.510257	0.469376	-2.06807	0.0386331	0.05585	-1.95496	0.257928	0.475571	-4.11077	3.94349e-05	5.60946e-05	-0.0474932	0.967616	0.48912	-0.0970993	0.922648	0.939968	-1.03175	0.489117	0.483113
20	gi|29366675|ref|NC_000866.4|	101207	102781	+	132	283	539	318	59	76	101	78.6667	193	123	132	149.333	84	59	54	65.6667	432	310	143	295	47	53	15	38.3333	-0.788889	0.57879	0.346088	-2.27944	0.0226407	0.0342183	-2.08903	0.235038	0.35158	-5.94184	2.81839e-09	5.03148e-09	-0.193072	0.874741	0.361719	-0.533762	0.593506	0.698551	-1.49321	0.35522	0.356391
67	gi|29366675|ref|NC_000866.4|	102781	103023	+	31	47	170	82.6667	26	22	15	21	66	35	37	46	18	15	13	15.3333	116	72	54	80.6667	6	20	4	10	-0.492354	0.710864	0.468654	-1.05057	0.293457	0.345396	-1.87016	0.273544	0.482922	-3.87259	0.000107687	0.000150761	-0.446548	0.733796	0.51183	-0.872453	0.382961	0.476017	-1.82435	0.282368	0.498465
68	gi|29366675|ref|NC_000866.4|	103023	103448	+	63	155	233	150.333	42	53	52	49	106	76	91	91	41	24	60	41.6667	129	166	71	122	9	51	21	27	-0.442626	0.735794	0.381706	-1.1596	0.246212	0.295585	-1.70462	0.306803	0.389207	-4.37972	1.18834e-05	1.71793e-05	-0.257552	0.836506	0.402795	-0.639413	0.522554	0.634701	-1.51954	0.348796	0.395566
21	gi|29366675|ref|NC_000866.4|	103448	104086	+	78	165	364	202.333	54	39	54	49	223	152	154	176.333	101	54	125	93.3333	356	351	209	305.333	43	75	60	59.3333	0.125701	1.09104	0.301039	0.417556	0.676272	0.713842	-2.05521	0.240614	0.316088	-6.50201	7.92557e-11	1.48465e-10	0.869802	1.82741	0.321277	2.70732	0.0067828	0.0127959	-1.31111	0.403012	0.306492
22	gi|29366675|ref|NC_000866.4|	104117	104926	+	237	475	794	502	85	102	117	101.333	869	403	676	649.333	275	183	314	257.333	820	782	568	723.333	159	132	100	130.333	0.571219	1.48578	0.17662	3.23418	0.00121994	0.00245836	-2.43183	0.18533	0.191902	-12.6723	8.42346e-37	3.06937e-36	1.34045	2.5323	0.194815	6.88061	5.95984e-12	3.30275e-11	-1.66261	0.315868	0.179784
23	gi|29366675|ref|NC_000866.4|	104945	106510	+	1634	3049	4899	3194	445	458	720	541	9042	3995	5234	6090.33	2887	2370	3153	2803.33	6697	6461	5392	6183.33	947	1199	1110	1085.33	1.09734	2.1396	0.155829	7.04198	1.89523e-12	1.1724e-11	-2.71146	0.152675	0.159529	-16.9967	8.6931e-65	5.13859e-64	2.39525	5.26068	0.159522	15.0152	5.83825e-51	1.29415e-49	-1.41356	0.375386	0.155821
segD	gi|29366675|ref|NC_000866.4|	106561	107232	-	1253	1777	2825	1951.67	507	764	976	749	6021	3076	4215	4437.33	2272	1756	2547	2191.67	4860	4012	4019	4297	859	1184	845	962.667	1.32905	2.51238	0.110896	11.9847	4.27509e-33	3.79058e-31	-1.60618	0.328466	0.114376	-14.043	8.50115e-45	3.76884e-44	1.58588	3.00192	0.114047	13.9055	5.86729e-44	1.20054e-42	-1.34935	0.392468	0.110557
24	gi|29366675|ref|NC_000866.4|	107323	108606	+	3374	4810	7708	5297.33	92	186	120	132.667	5270	2555	3467	3764	164	118	136	139.333	7639	6681	6197	6839	215	258	79	184	-0.352818	0.783053	0.214524	-1.64465	0.100041	0.133055	-5.49102	0.022235	0.225747	-24.3238	1.0972e-130	1.32661e-129	0.109149	1.07859	0.235865	0.46276	0.643537	0.726286	-5.02906	0.0306269	0.225156
rnlB	gi|29366675|ref|NC_000866.4|	108636	109640	-	22472	37489	70379	43446.7	287	445	556	429.333	36218	16104	24941	25754.3	547	468	639	551.333	53192	49419	41996	48202.3	504	844	351	566.333	-0.55999	0.678307	0.115692	-4.84037	1.296e-06	4.00855e-06	-6.80522	0.00894178	0.122497	-55.5541	0	0	0.402286	1.3216	0.127479	3.1557	0.00160113	0.00325116	-5.84295	0.017422	0.120956
24.2	gi|29366675|ref|NC_000866.4|	109650	109928	-	2698	4285	8233	5072	51	67	61	59.6667	3909	1966	3552	3142.33	80	50	65	65	6051	5485	5417	5651	100	93	44	79	-0.473263	0.720334	0.176869	-2.67578	0.00745562	0.0124729	-6.50695	0.0109954	0.2058	-31.6178	2.10147e-219	3.72661e-218	0.140148	1.10202	0.229276	0.611266	0.541023	0.651186	-5.89354	0.0168216	0.203754
24.3	gi|29366675|ref|NC_000866.4|	109915	110085	-	1923	3007	5523	3484.33	36	30	43	36.3333	3631	1911	2784	2775.33	72	47	73	64	4171	4606	3940	4239	74	53	25	50.6667	-0.123114	0.918204	0.178637	-0.689183	0.490708	0.540411	-6.68306	0.00973189	0.223484	-29.904	1.74349e-196	2.72804e-195	0.80936	1.75243	0.245606	3.29536	0.000982965	0.00205881	-5.75059	0.0185738	0.205721
hoc	gi|29366675|ref|NC_000866.4|	110187	111317	-	878	1674	2908	1820	29	76	64	56.3333	1300	590	847	912.333	31	24	35	30	2355	2192	952	1833	26	26	32	28	-0.79117	0.577875	0.245713	-3.21989	0.00128238	0.00255785	-5.12874	0.0285822	0.267748	-19.1551	8.78053e-82	5.98877e-81	-0.846067	0.556299	0.305121	-2.77289	0.00555613	0.0107096	-5.18364	0.027515	0.286055
inh	gi|29366675|ref|NC_000866.4|	111327	112007	-	538	1038	1507	1027.67	27	36	24	29	366	130	267	254.333	8	20	6	11.3333	1100	864	352	772	24	9	3	12	-1.83926	0.279465	0.446083	-4.12313	3.73759e-05	9.20555e-05	-5.14838	0.0281957	0.465535	-11.0591	1.98173e-28	6.20164e-28	-1.20664	0.433276	0.512855	-2.3528	0.0186329	0.0313693	-4.51577	0.0437139	0.495421
segE	gi|29366675|ref|NC_000866.4|	112057	112674	+	458	832	1303	864.333	31	18	11	20	70	42	59	57	10	12	13	11.6667	809	523	125	485.667	4	23	0	9	-3.56163	0.0846919	0.571553	-6.2315	4.61987e-10	2.40958e-09	-5.25358	0.026213	0.584513	-8.98796	2.51867e-19	6.32043e-19	-0.792666	0.577276	0.620722	-1.27701	0.2016	0.266794	-2.48461	0.178673	0.608642
uvsW	gi|29366675|ref|NC_000866.4|	112677	114440	+	1371	2124	3397	2297.33	90	101	108	99.6667	450	320	418	396	19	42	42	34.3333	1800	1754	620	1391.33	26	31	13	23.3333	-2.29485	0.203789	0.285143	-8.04807	8.41085e-16	6.99152e-15	-4.65056	0.0398145	0.293617	-15.8389	1.67794e-56	8.92664e-56	-1.48716	0.356715	0.323372	-4.59891	4.24697e-06	1.22793e-05	-3.84287	0.0696916	0.315722
uvsY.-2	gi|29366675|ref|NC_000866.4|	114496	114663	-	1877	3239	4915	3343.67	61	37	45	47.6667	2400	1028	1271	1566.33	41	35	38	38	3875	3027	2912	3271.33	75	72	39	62	-0.954233	0.516116	0.187991	-5.07594	3.85578e-07	1.36752e-06	-6.23449	0.013281	0.220516	-28.2723	7.57221e-176	1.06011e-174	-0.331232	0.794857	0.25658	-1.29095	0.196722	0.26164	-5.61149	0.0204538	0.229318
uvsY.-1	gi|29366675|ref|NC_000866.4|	114690	114914	-	2116	2961	4967	3348	15	44	43	34	2203	977	1625	1601.67	32	20	54	35.3333	4432	3640	3480	3850.67	81	137	21	79.6667	-0.919571	0.528666	0.282847	-3.25113	0.00114949	0.00233408	-6.76819	0.0091743	0.314716	-21.5057	1.37699e-102	1.14462e-101	0.0710532	1.05048	0.342859	0.207238	0.835824	0.871879	-5.77756	0.0182298	0.31396
uvsY	gi|29366675|ref|NC_000866.4|	114914	115327	-	6869	10550	18331	11916.7	143	157	194	164.667	7436	3630	4990	5352	117	72	126	105	14667	13033	11182	12960.7	247	356	77	226.667	-0.975656	0.508509	0.216072	-4.51542	6.31924e-06	1.80744e-05	-6.29976	0.0126935	0.225078	-27.9892	2.19917e-172	2.9249e-171	-0.642376	0.640657	0.23888	-2.68912	0.00716413	0.0132337	-5.96649	0.0159922	0.230423
25	gi|29366675|ref|NC_000866.4|	115404	115802	-	93	152	352	199	10	20	5	11.6667	75	35	38	49.3333	4	7	5	5.33333	194	241	78	171	16	3	0	6.33333	-1.69337	0.309204	0.614853	-2.7541	0.00588536	0.0105067	-3.93458	0.0653992	0.640105	-6.14677	7.90749e-10	1.43088e-09	-0.994087	0.502053	0.702013	-1.41605	0.15676	0.213837	-3.2353	0.106188	0.679473
26	gi|29366675|ref|NC_000866.4|	115802	116428	-	78	80	208	122	9	6	11	8.66667	29	13	17	19.6667	0	2	1	1	122	105	60	95.6667	0	2	2	1.33333	-2.41842	0.187061	0.405449	-5.9648	2.44932e-09	1.12331e-08	-3.87785	0.0680223	0.448235	-8.65138	5.08822e-18	1.20845e-17	-2.59468	0.165548	0.749019	-3.4641	0.000532005	0.00115995	-4.05411	0.0601995	0.726022
51	gi|29366675|ref|NC_000866.4|	116479	117228	+	121	253	488	287.333	14	12	22	16	52	41	49	47.3333	10	6	4	6.66667	240	242	85	189	10	5	2	5.66667	-2.23809	0.211967	0.416642	-5.37173	7.79849e-08	3.19138e-07	-4.16233	0.0558487	0.445548	-9.34205	9.4491e-21	2.5912e-20	-1.14537	0.452074	0.528962	-2.16532	0.0303633	0.0483631	-3.06962	0.119111	0.505231
27	gi|29366675|ref|NC_000866.4|	117228	118403	+	158	274	602	344.667	18	25	20	21	218	53	73	114.667	21	15	31	22.3333	601	466	238	435	44	22	15	27	-1.43395	0.370116	0.386342	-3.71161	0.000205946	0.000465416	-4.0285	0.0612776	0.414833	-9.71112	2.70338e-22	7.81631e-22	0.0692447	1.04917	0.445057	0.155586	0.876359	0.903533	-2.5253	0.173703	0.418757
28	gi|29366675|ref|NC_000866.4|	118348	118881	+	18	25	47	30	6	7	4	5.66667	5	8	29	14	2	3	2	2.33333	51	86	23	53.3333	5	17	10	10.6667	-0.762286	0.589561	0.683766	-1.11484	0.264921	0.314593	-2.3618	0.194548	0.71723	-3.29295	0.000991423	0.00129911	-1.07959	0.473163	0.814921	-1.32478	0.185244	0.247613	-2.67911	0.156138	0.786626
29	gi|29366675|ref|NC_000866.4|	118878	120650	+	77	160	312	183	104	107	117	109.333	163	101	134	132.667	43	59	67	56.3333	453	273	140	288.667	120	158	38	105.333	-0.174712	0.885945	0.367798	-0.47502	0.634773	0.672707	-0.802529	0.573343	0.368847	-2.17578	0.029572	0.0349606	-0.926563	0.52611	0.378291	-2.44934	0.0143117	0.0247543	-1.55438	0.340475	0.377269
48	gi|29366675|ref|NC_000866.4|	120659	121753	+	121	195	316	210.667	202	274	255	243.667	372	164	185	240.333	180	124	143	149	501	456	207	388	341	528	120	329.667	0.327354	1.25471	0.315526	1.03749	0.299509	0.350967	0.0389489	1.02737	0.315086	0.123613	0.901621	0.911906	-0.671135	0.628012	0.316439	-2.1209	0.0339303	0.0533932	-0.95954	0.514221	0.316877
54	gi|29366675|ref|NC_000866.4|	121753	122715	+	315	388	704	469	623	745	606	658	492	283	284	353	745	544	682	657	838	742	304	628	1021	1128	548	899	-0.243432	0.844733	0.25578	-0.951724	0.341237	0.396371	0.313796	1.24297	0.253819	1.2363	0.216347	0.236825	-0.000919538	0.999363	0.252682	-0.00363911	0.997096	0.997096	0.556308	1.4705	0.254653
alt.-3	gi|29366675|ref|NC_000866.4|	122742	123032	-	3102	4128	6428	4552.67	9885	13070	15194	12716.3	5972	3529	5139	4880	9364	7893	10732	9329.67	7487	6097	5910	6498	9101	15136	7871	10702.7	0.25449	1.19291	0.104672	2.4313	0.0150446	0.0241077	1.25132	2.38058	0.104221	12.0064	3.29034e-33	1.10789e-32	-0.417701	0.748617	0.103773	-4.02515	5.69399e-05	0.000147049	0.579125	1.49394	0.104226
alt.-2	gi|29366675|ref|NC_000866.4|	123065	123268	-	1295	1649	2940	1961.33	2706	3495	4444	3548.33	1436	740	854	1010	2022	1878	2508	2136	3000	2580	1456	2345.33	2775	4230	1619	2874.67	-0.805613	0.572119	0.16635	-4.8429	1.2796e-06	4.00439e-06	0.642788	1.56134	0.164744	3.90173	9.55089e-05	0.00013442	-0.695914	0.617318	0.164536	-4.22956	2.34154e-05	6.22848e-05	0.752487	1.68469	0.166143
alt.-1	gi|29366675|ref|NC_000866.4|	123265	123450	-	589	780	1179	849.333	1199	1496	1719	1471.33	791	310	482	527.667	1036	770	1237	1014.33	1194	1153	563	970	1268	1500	794	1187.33	-0.604046	0.657906	0.170541	-3.54194	0.000397191	0.000858965	0.562092	1.47641	0.167717	3.35143	0.000803945	0.00106393	-0.526726	0.694128	0.167133	-3.15154	0.00162414	0.00327289	0.639412	1.55769	0.169967
alt	gi|29366675|ref|NC_000866.4|	123454	125502	-	32042	41730	73763	49178.3	46210	61611	74583	60801.3	44565	20249	29022	31278.7	49642	42969	62276	51629	68830	60015	37337	55394	52916	78935	40021	57290.7	-0.519072	0.697821	0.0962664	-5.39204	6.9663e-08	2.89537e-07	0.0982075	1.07044	0.0962013	1.02085	0.307324	0.330964	-0.20949	0.864843	0.0961895	-2.17789	0.0294146	0.0471342	0.40779	1.32665	0.0962546
alt.1	gi|29366675|ref|NC_000866.4|	125560	125748	-	2327	3481	6631	4146.33	3320	4620	5106	4348.67	3555	1732	2914	2733.67	3701	3077	4681	3819.67	5833	4933	3994	4920	3515	5964	2979	4152.67	-0.406241	0.754587	0.0902265	-4.50246	6.71713e-06	1.9008e-05	-0.0916646	0.938439	0.0896173	-1.02285	0.306381	0.330964	-0.167875	0.890153	0.0895687	-1.87426	0.0608941	0.0915132	0.146701	1.10704	0.0901783
30	gi|29366675|ref|NC_000866.4|	125745	127208	-	31051	43146	69817	48004.7	38875	51239	63600	51238	56790	25776	37369	39978.3	49771	42185	62872	51609.3	68914	60053	50708	59891.7	48931	67176	40762	52289.7	-0.138727	0.90832	0.0568459	-2.4404	0.0146708	0.0236511	-0.122629	0.918512	0.0568013	-2.15892	0.0308567	0.036318	0.0348931	1.02448	0.056779	0.614542	0.538857	0.651186	0.0509909	1.03598	0.0568236
30.1	gi|29366675|ref|NC_000866.4|	127205	127474	-	6202	7556	13163	8973.67	7459	9398	12079	9645.33	12810	6026	8328	9054.67	12583	9147	14743	12157.7	14200	11499	10996	12231.7	9860	14357	8779	10998.7	0.134748	1.0979	0.0942092	1.43031	0.152629	0.196132	-0.119245	0.920669	0.0941582	-1.26643	0.205358	0.225724	0.350871	1.27533	0.0940103	3.73226	0.00018977	0.000438946	0.0968779	1.06946	0.0940614
30.2	gi|29366675|ref|NC_000866.4|	127474	128310	-	12491	18971	30683	20715	17749	22692	26545	22328.7	23338	11901	18315	17851.3	23283	20285	28115	23894.3	27125	25087	23789	25333.7	19678	31207	19904	23596.3	-0.0499481	0.965971	0.0851802	-0.586382	0.557619	0.605415	-0.0837377	0.94361	0.085121	-0.983749	0.325239	0.348845	0.121256	1.08768	0.0850705	1.42536	0.154052	0.211226	0.0874669	1.0625	0.0851297
30.3	gi|29366675|ref|NC_000866.4|	128307	128765	-	350	393	733	492	747	1024	1255	1008.67	1040	449	670	719.667	1278	1095	1641	1338	873	769	892	844.667	1032	1549	1145	1242	0.65979	1.57985	0.16152	4.08488	4.40996e-05	0.000107619	0.809135	1.75216	0.160456	5.04271	4.58982e-07	7.13972e-07	0.432418	1.34949	0.157254	2.7498	0.00596314	0.01133	0.581763	1.49668	0.158339
30.4	gi|29366675|ref|NC_000866.4|	128758	128964	-	600	753	1093	815.333	1630	1796	2160	1862	1753	921	1233	1302.33	2715	1722	3209	2548.67	1381	1171	1409	1320.33	2111	2533	2126	2256.67	0.778833	1.71574	0.179727	4.33343	1.46807e-05	3.82849e-05	0.948043	1.92925	0.179193	5.29062	1.21901e-07	1.98931e-07	0.438527	1.35522	0.177421	2.47168	0.0134482	0.0237227	0.607736	1.52387	0.17796
30.5	gi|29366675|ref|NC_000866.4|	128961	129158	-	949	1362	2063	1458	2332	2986	3230	2849.33	3299	1569	2291	2386.33	4115	3121	4968	4068	2604	2325	2763	2564	3061	4239	3003	3434.33	0.834876	1.7837	0.135201	6.1751	6.61221e-10	3.3824e-09	0.753554	1.68594	0.134952	5.58388	2.35209e-08	3.95985e-08	0.518856	1.43282	0.133642	3.88243	0.000103417	0.00025008	0.437534	1.35429	0.133893
30.6	gi|29366675|ref|NC_000866.4|	129158	129445	-	2566	3336	5178	3693.33	5743	7396	8895	7344.67	8927	3903	5405	6078.33	11693	9424	14516	11877.7	6271	5454	6763	6162.67	8420	12361	9515	10098.7	0.810321	1.7536	0.154597	5.24149	1.59283e-07	6.05274e-07	0.754587	1.68715	0.154505	4.8839	1.0401e-06	1.57196e-06	0.708518	1.63412	0.154031	4.59985	4.22792e-06	1.22793e-05	0.652784	1.5722	0.154123
30.7	gi|29366675|ref|NC_000866.4|	129487	129852	-	1159	1700	2259	1706	2075	2427	2651	2384.33	3433	1451	2024	2302.67	4964	3629	5537	4710	2190	2048	2722	2320	2908	4060	3374	3447.33	0.506758	1.42085	0.191813	2.64194	0.00824333	0.013509	0.252297	1.1911	0.191715	1.316	0.188173	0.209432	0.979838	1.97224	0.190957	5.1312	2.87905e-07	9.57285e-07	0.725377	1.65333	0.191056
30.8	gi|29366675|ref|NC_000866.4|	129921	130253	-	1529	1986	2561	2025.33	1357	1926	1934	1739	1260	644	914	939.333	1368	1053	1619	1346.67	2091	1965	2608	2221.33	1490	1925	1655	1690	-1.02277	0.492171	0.201321	-5.08027	3.76892e-07	1.35477e-06	-0.490863	0.7116	0.200378	-2.44968	0.0142982	0.0172878	-0.353055	0.782924	0.200764	-1.75856	0.0786527	0.114326	0.17885	1.13198	0.201706
30.9	gi|29366675|ref|NC_000866.4|	130364	130540	-	9403	14480	24599	16160.7	8785	10608	13608	11000.3	11707	4886	7641	8078	8282	6684	10611	8525.67	19845	17388	12357	16530	9047	13537	6965	9849.67	-0.855738	0.552582	0.0806223	-10.6142	2.56079e-26	7.56856e-25	-0.733659	0.601377	0.0804356	-9.12108	7.43819e-20	1.93976e-19	-0.354327	0.782234	0.080647	-4.39356	1.11511e-05	3.12232e-05	-0.232248	0.851307	0.0808333
rIII	gi|29366675|ref|NC_000866.4|	130785	131033	-	19538	29040	44383	30987	17563	21297	28461	22440.3	24721	11111	17211	17681	18385	17017	22928	19443.3	36611	36672	24702	32661.7	19434	27067	16234	20911.7	-0.683998	0.622438	0.0796132	-8.59152	8.58262e-18	8.15348e-17	-0.679796	0.624253	0.0795429	-8.54628	1.27121e-17	2.9924e-17	-0.175696	0.88534	0.0796123	-2.2069	0.0273213	0.0445858	-0.171494	0.887923	0.0796824
31	gi|29366675|ref|NC_000866.4|	131181	131516	-	18223	29177	46924	31441.3	17888	23081	29349	23439.3	25132	10816	15448	17132	17478	15636	23520	18878	38419	34376	24083	32292.7	19110	28200	15083	20797.7	-0.734754	0.600921	0.07632	-9.62728	6.13337e-22	9.06376e-21	-0.614149	0.653315	0.0762271	-8.05683	7.82973e-16	1.72125e-15	-0.289235	0.818336	0.0763077	-3.79038	0.000150416	0.000360456	-0.16863	0.889687	0.0764005
31.1	gi|29366675|ref|NC_000866.4|	131573	131881	-	5854	9492	14188	9844.67	11442	14892	17176	14503.3	11432	5182	6891	7835	11550	9579	14722	11950.3	14538	12591	9163	12097.3	12547	16683	9080	12770	-0.195558	0.873235	0.073072	-2.67624	0.00744542	0.0124729	0.359876	1.28332	0.0727434	4.9472	7.52903e-07	1.15764e-06	-0.264248	0.832633	0.0726037	-3.63959	0.000273068	0.000626173	0.291186	1.22365	0.0729329
31.2	gi|29366675|ref|NC_000866.4|	131882	132118	-	2503	4728	9291	5507.33	5082	8000	8623	7235	3439	2197	4106	3247.33	4308	4887	5607	4934	7245	7444	5560	6749.67	4484	9305	5511	6433.33	-0.469557	0.722186	0.198483	-2.36573	0.0179945	0.0281561	0.271609	1.20715	0.198175	1.37056	0.170513	0.191378	-0.495725	0.709205	0.198147	-2.5018	0.0123563	0.022059	0.245441	1.18546	0.198456
cd	gi|29366675|ref|NC_000866.4|	132118	132699	-	12519	18663	33174	21452	20727	27704	34318	27583	26620	11434	16434	18162.7	25781	21886	33032	26899.7	34454	30080	22146	28893.3	24944	35215	21003	27054	-0.0891219	0.940095	0.0648528	-1.37422	0.169374	0.212516	0.180705	1.13344	0.0647279	2.79176	0.00524226	0.00654667	-0.0117614	0.991881	0.0646435	-0.181942	0.855628	0.889051	0.258065	1.19587	0.0647686
cd.1	gi|29366675|ref|NC_000866.4|	132696	133034	-	5503	7813	12525	8613.67	8606	10361	12965	10644	10762	5562	7457	7927	10604	9404	13284	11097.3	12551	12549	9279	11459.7	9591	12851	8885	10442.3	0.0292581	1.02049	0.0712572	0.410599	0.681367	0.716378	0.0993922	1.07132	0.0710636	1.39864	0.161922	0.182505	0.0809392	1.05771	0.0708743	1.14201	0.25345	0.328867	0.151073	1.1104	0.0710684
cd.2	gi|29366675|ref|NC_000866.4|	133031	133261	-	4733	6646	10899	7426	7473	9160	10558	9063.67	9832	4951	6657	7146.67	9680	7931	12478	10029.7	11618	11180	9095	10631	9531	11390	7773	9564.67	0.0924691	1.06619	0.070146	1.31824	0.187424	0.227648	0.0894016	1.06393	0.069955	1.27799	0.201254	0.223057	0.152969	1.11186	0.0697096	2.19438	0.0282084	0.0457527	0.149902	1.10949	0.0699013
cd.3	gi|29366675|ref|NC_000866.4|	133334	133609	-	3983	5770	10855	6869.33	8983	11454	14348	11595	9162	4198	6381	6580.33	9862	8572	12478	10304	12619	10890	8532	10680.3	9353	13134	8469	10318.7	0.110151	1.07934	0.0646461	1.7039	0.088399	0.118758	0.584439	1.49946	0.0642323	9.09883	9.13063e-20	2.33533e-19	-0.146394	0.903506	0.0638588	-2.29246	0.0218793	0.0361484	0.327895	1.25518	0.064275
cd.4	gi|29366675|ref|NC_000866.4|	133612	133812	-	1978	2729	5122	3276.33	4693	5905	7196	5931.33	5677	2346	3654	3892.33	5448	4511	6742	5567	6540	5762	4388	5563.33	5266	7446	4457	5723	0.394366	1.31437	0.0672576	5.86352	4.53149e-09	2.00896e-08	0.678973	1.601	0.0666906	10.1809	2.41212e-24	7.12916e-24	-0.0729254	0.950708	0.0658314	-1.10776	0.267966	0.342687	0.211681	1.15804	0.0664058
cd.5	gi|29366675|ref|NC_000866.4|	133805	134032	-	947	1642	2820	1803	2283	2813	3513	2869.67	2579	1262	1836	1892.33	2665	2276	3426	2789	3224	2941	2121	2762	2654	3407	2201	2754	0.259068	1.19671	0.0788634	3.28502	0.00101976	0.00212899	0.510407	1.42445	0.0779293	6.54962	5.76833e-11	1.08821e-10	-0.0237701	0.983659	0.0767194	-0.309831	0.756689	0.818209	0.22757	1.17086	0.0776681
pseT	gi|29366675|ref|NC_000866.4|	134002	134907	-	10735	16645	30413	19264.3	23560	31090	37543	30731	33827	14038	19928	22597.7	29872	26331	39287	31830	35712	32446	24442	30866.7	29761	40733	26656	32383.3	0.387969	1.30855	0.073914	5.24892	1.52995e-07	5.89807e-07	0.508676	1.42274	0.0738409	6.88881	5.626e-12	1.07663e-11	0.0725533	1.05158	0.0737077	0.984339	0.324949	0.407719	0.193261	1.14334	0.073781
pseT.1	gi|29366675|ref|NC_000866.4|	134908	135135	-	1469	2170	3740	2459.67	3652	4713	5179	4514.67	5273	2460	2969	3567.33	4908	3677	6063	4882.67	4751	3922	3193	3955.33	4559	5977	3563	4699.67	0.688107	1.61117	0.0797205	8.6315	6.05533e-18	5.96563e-17	0.696802	1.62091	0.0793741	8.77871	1.65365e-18	4.03552e-18	0.118445	1.08556	0.0782719	1.51326	0.130215	0.181346	0.127141	1.09213	0.0786231
pseT.2	gi|29366675|ref|NC_000866.4|	135132	135431	-	2170	3523	5564	3752.33	4912	6233	7369	6171.33	7428	3362	4614	5134.67	6548	5673	7970	6730.33	7843	6452	4959	6418	5918	7894	4959	6257	0.599388	1.51507	0.0630653	9.50424	2.01519e-21	2.43654e-20	0.531738	1.44567	0.0628081	8.46607	2.53806e-17	5.87064e-17	0.147247	1.10745	0.0619728	2.376	0.0175015	0.0296522	0.0795975	1.05672	0.0622335
pseT.3	gi|29366675|ref|NC_000866.4|	135428	135781	-	1985	3256	5383	3541.33	4697	6513	7068	6092.67	6210	2975	4539	4574.67	6033	5126	7544	6234.33	7027	6426	5106	6186.33	5539	8159	4772	6156.67	0.539171	1.45314	0.045741	11.7875	4.52877e-32	3.01163e-30	0.604866	1.52084	0.0452312	13.3728	8.72414e-41	3.62597e-40	0.0531594	1.03753	0.0440342	1.20723	0.227344	0.298853	0.118855	1.08587	0.0445577
alc	gi|29366675|ref|NC_000866.4|	135772	136275	-	3941	5846	9744	6510.33	9505	12255	14139	11966.3	12176	5669	7796	8547	13080	9900	15726	12902	11950	9985	9421	10452	11616	15665	9740	12340.3	0.540829	1.45481	0.0657152	8.22989	1.87393e-16	1.60795e-15	0.688768	1.61191	0.0654931	10.5166	7.24069e-26	2.18866e-25	0.120649	1.08722	0.0649885	1.85647	0.0633868	0.094195	0.268588	1.20463	0.0652123
rnlA	gi|29366675|ref|NC_000866.4|	136340	137464	-	12548	21671	37306	23841.7	13924	19154	21102	18060	21142	10649	14503	15431.3	4271	3964	4975	4403.33	39349	32722	24819	32296.7	11100	18639	4586	11441.7	-0.427034	0.743789	0.202778	-2.10592	0.0352115	0.0517474	-0.553838	0.681206	0.202756	-2.73155	0.00630369	0.00779899	-1.99034	0.25168	0.203056	-9.80191	1.10477e-22	1.22445e-21	-2.11714	0.230503	0.203079
denA	gi|29366675|ref|NC_000866.4|	137517	137951	-	3650	5458	8976	6028	7243	9698	11148	9363	5600	2794	3733	4042.33	2876	2475	3653	3001.33	10478	8679	5213	8123.33	6507	9400	2999	6302	-0.416358	0.749314	0.176506	-2.35888	0.0183301	0.0283478	0.439285	1.35593	0.1762	2.49311	0.0126629	0.0154511	-1.61403	0.326685	0.176491	-9.14507	5.95885e-20	5.66091e-19	-0.758383	0.591158	0.176798
nrdB	gi|29366675|ref|NC_000866.4|	137955	139719	-	22642	38701	63521	41621.3	31944	42256	47923	40707.7	35064	15809	21037	23970	19152	17020	25029	20400.3	56690	49478	31465	45877.7	30108	42905	17244	30085.7	-0.63078	0.645827	0.129868	-4.85709	1.19122e-06	3.7722e-06	-0.199217	0.871023	0.129813	-1.53465	0.12487	0.141947	-0.975938	0.508409	0.129872	-7.51463	5.70731e-14	3.53057e-13	-0.544375	0.685688	0.129927
nrdB.1	gi|29366675|ref|NC_000866.4|	139716	139967	-	5076	7679	12943	8566	7791	9341	11469	9533.67	8286	3539	4646	5490.33	6529	5251	7772	6517.33	12299	9990	6710	9666.33	8309	10838	5230	8125.67	-0.503575	0.705357	0.114903	-4.38261	1.17264e-05	3.15074e-05	-0.0258882	0.982216	0.11462	-0.225861	0.821309	0.840262	-0.532331	0.691437	0.114689	-4.64153	3.45844e-06	1.02216e-05	-0.054645	0.962831	0.114971
mobE	gi|29366675|ref|NC_000866.4|	139991	140416	-	6073	8762	14745	9860	11740	14703	16625	14356	7971	4117	6112	6066.67	9487	8274	11582	9781	14102	13949	6994	11681.7	11873	15675	8321	11956.3	-0.533946	0.690663	0.125573	-4.25207	2.11805e-05	5.36573e-05	0.353553	1.2777	0.125281	2.82208	0.00477129	0.00598662	-0.534587	0.690356	0.125249	-4.26818	1.97072e-05	5.3491e-05	0.352911	1.27714	0.125542
nrdA	gi|29366675|ref|NC_000866.4|	140416	142680	-	41891	61320	100836	68015.7	74010	93855	112700	93521.7	71047	32172	44278	49165.7	71545	63491	91864	75633.3	100319	93554	58489	84120.7	84709	107727	62498	84978	-0.330791	0.7951	0.0831297	-3.97922	6.91417e-05	0.000164212	0.262775	1.19978	0.0830823	3.16283	0.00156244	0.0020373	-0.285527	0.820442	0.0830688	-3.43724	0.000587679	0.00126067	0.308039	1.23802	0.0831162
nrdA.1	gi|29366675|ref|NC_000866.4|	142671	142997	-	3911	5586	8509	6002	5367	6440	8593	6800	8646	3817	5131	5864.67	7844	6147	9292	7761	10390	9146	6442	8659.33	6671	9918	6045	7544.67	0.0765772	1.05451	0.0869997	0.8802	0.378751	0.434257	-0.0411717	0.971865	0.0868548	-0.474029	0.635479	0.655184	0.211012	1.1575	0.0866382	2.43555	0.014869	0.0255172	0.0932629	1.06678	0.0867834
nrdA.2	gi|29366675|ref|NC_000866.4|	142951	143214	-	2680	4447	6387	4504.67	6525	7756	9523	7934.67	7197	3374	4314	4961.67	7039	5699	9045	7261	7342	6420	5567	6443	6866	9328	5607	7267	0.273443	1.20869	0.0753672	3.62814	0.000285472	0.000632796	0.616897	1.53357	0.0749482	8.23097	1.85696e-16	4.22181e-16	-0.119789	0.920322	0.074446	-1.60907	0.107601	0.151439	0.223665	1.1677	0.0748678
td	gi|29366675|ref|NC_000866.4|	143235	145112	-	14180	22982	38998	25386.7	26103	32088	37855	32015.3	37865	17719	25467	27017	41066	32911	52669	42215.3	41760	37009	30541	36436.7	32770	44793	31173	36245.3	0.260642	1.19801	0.0651872	3.99837	6.37808e-05	0.000152844	0.169217	1.12445	0.0651421	2.59766	0.00938607	0.0115588	0.406225	1.32521	0.0650287	6.24685	4.18806e-10	1.92073e-09	0.314799	1.24384	0.0650739
frd	gi|29366675|ref|NC_000866.4|	145109	145690	-	3234	4607	7542	5127.67	12846	15561	19300	15902.3	15245	6908	10432	10861.7	23686	20495	29639	24606.7	11426	10394	10039	10619.7	17017	23107	19442	19855.3	1.21456	2.3207	0.117538	10.3334	4.97884e-25	1.01875e-23	1.42986	2.6942	0.117431	12.1762	4.16454e-34	1.43866e-33	0.647448	1.5664	0.116904	5.53827	3.05471e-08	1.21276e-07	0.862745	1.8185	0.117012
frd.1	gi|29366675|ref|NC_000866.4|	145762	146004	-	1198	1778	2857	1944.33	2920	3608	4132	3553.33	5086	2392	3523	3667	7559	6062	9026	7549	3450	3170	3057	3225.67	4202	5530	5268	5000	1.05617	2.07941	0.141199	7.48	7.43219e-14	5.20254e-13	0.675461	1.59711	0.141175	4.78457	1.71355e-06	2.54639e-06	1.09701	2.13911	0.140085	7.83106	4.83771e-15	3.21707e-14	0.716302	1.64297	0.14011
frd.2	gi|29366675|ref|NC_000866.4|	146143	146529	-	1147	1817	2938	1967.33	7887	9981	13131	10333	4144	1945	3242	3110.33	9454	8370	11857	9893.67	3604	3480	3875	3653	8668	12617	9055	10113.3	0.818775	1.76391	0.13693	5.97952	2.238e-09	1.0444e-08	2.19514	4.57933	0.136302	16.105	2.35364e-58	1.27769e-57	-0.0330541	0.977349	0.135094	-0.244674	0.806709	0.851526	1.34331	2.53733	0.135728
frd.3	gi|29366675|ref|NC_000866.4|	146575	146802	-	782	1732	2377	1630.33	2358	2799	3174	2777	2164	1006	1319	1496.33	4196	3010	4778	3994.67	2330	1859	1761	1983.33	2630	3741	2911	3094	0.0465383	1.03278	0.142547	0.326478	0.744063	0.77616	0.610698	1.527	0.14167	4.3107	1.62737e-05	2.33989e-05	0.526586	1.44052	0.14057	3.74608	0.000179619	0.00042183	1.09075	2.12984	0.141453
32	gi|29366675|ref|NC_000866.4|	146948	147853	-	37422	63866	102913	68067	1563	1817	1889	1756.33	59204	27885	36877	41322	8756	6600	10081	8479	87015	79647	51492	72718	2526	2873	1578	2325.67	-0.551798	0.682169	0.112355	-4.91123	9.05084e-07	2.97225e-06	-5.4208	0.0233441	0.114023	-47.5414	0	0	2.26565	4.8087	0.114336	19.8157	2.18019e-87	9.66552e-86	-2.60336	0.164555	0.112673
SegG	gi|29366675|ref|NC_000866.4|	147909	148541	-	21046	34405	59138	38196.3	843	1088	1279	1070	41389	18913	28445	29582.3	7376	5601	8368	7115	59198	49037	37412	48549	1615	2189	1284	1696	-0.195945	0.873001	0.0652447	-3.00323	0.00267127	0.00507541	-5.3191	0.0250491	0.0699313	-76.0617	0	0	2.75011	6.72767	0.07049	39.0141	0	0	-2.37304	0.193038	0.0658433
59	gi|29366675|ref|NC_000866.4|	148543	149196	-	5381	8380	12160	8640.33	309	329	356	331.333	10020	5065	7111	7398.67	2399	1610	2327	2112	12515	10351	8617	10494.3	474	663	439	525.333	-0.0833021	0.943895	0.10091	-0.825512	0.409081	0.463045	-4.8919	0.0336815	0.11031	-44.3469	0	0	2.67215	6.37377	0.111407	23.9855	3.93642e-127	3.49029e-125	-2.13645	0.227439	0.102108
33	gi|29366675|ref|NC_000866.4|	149193	149531	-	3992	7604	11103	7566.33	302	488	490	426.667	7039	3994	5739	5590.67	1816	1395	2092	1767.67	10052	8505	7633	8730	457	634	391	494	-0.237957	0.847945	0.100843	-2.35968	0.0182908	0.0283478	-4.32487	0.0498982	0.108121	-40.0003	0	0	2.07238	4.20579	0.109471	18.9308	6.36083e-80	2.41712e-78	-2.01453	0.247494	0.10229
dsbA	gi|29366675|ref|NC_000866.4|	149509	149778	-	6720	11818	17289	11942.3	818	979	1052	949.667	12881	6274	8591	9248.67	3617	2582	4144	3447.67	15870	13704	11556	13710	974	1252	784	1003.33	-0.211549	0.86361	0.0782278	-2.70427	0.00684557	0.0117479	-3.8271	0.0704575	0.0823115	-46.4954	0	0	1.86013	3.63042	0.0831559	22.3692	7.8449e-111	5.21686e-109	-1.75542	0.296187	0.0791159
rnh	gi|29366675|ref|NC_000866.4|	149787	150704	-	9907	17295	26737	17979.7	2241	3057	3259	2852.33	22707	11792	16451	16983.3	11694	9177	14030	11633.7	27446	23455	21800	24233.7	3353	4324	2822	3499.67	0.0982051	1.07044	0.073457	1.3369	0.181254	0.223897	-2.83059	0.140575	0.0748333	-37.8252	0	0	2.04133	4.11626	0.0749443	27.238	2.30457e-163	3.06508e-161	-0.887459	0.540565	0.0735701
34	gi|29366675|ref|NC_000866.4|	150809	154678	+	4197	7212	10787	7398.67	388	570	663	540.333	9646	4784	5746	6725.33	591	420	787	599.333	11741	10324	8988	10351	545	940	216	567	0.0207367	1.01448	0.214589	0.0966346	0.923017	0.923017	-3.95114	0.0646528	0.217307	-18.1823	7.13237e-74	4.62735e-73	0.158961	1.11648	0.219727	0.723446	0.469406	0.572762	-3.81292	0.0711536	0.217039
35	gi|29366675|ref|NC_000866.4|	154687	155805	+	1001	1798	2810	1869.67	168	125	164	152.333	2010	991	1316	1439	103	91	185	126.333	2317	2375	1942	2211.33	152	148	64	121.333	-0.199214	0.871025	0.210754	-0.945245	0.344534	0.398461	-3.72367	0.0756943	0.219735	-16.9462	2.05322e-64	1.1873e-63	-0.316463	0.803036	0.231015	-1.36988	0.170724	0.229356	-3.84092	0.0697859	0.222498
36	gi|29366675|ref|NC_000866.4|	155868	156533	+	218	413	797	476	51	71	55	59	303	146	180	209.667	77	93	100	90	684	597	347	542.667	48	69	48	55	-0.95294	0.516579	0.213967	-4.45368	8.44114e-06	2.36352e-05	-3.09322	0.117178	0.231772	-13.346	1.25043e-40	5.11716e-40	0.627751	1.54515	0.243961	2.57317	0.0100773	0.0182351	-1.51253	0.350496	0.227131
37	gi|29366675|ref|NC_000866.4|	156542	159622	+	746	1586	2973	1768.33	893	1156	1247	1098.67	1691	738	988	1139	1706	1617	2189	1837.33	2503	2173	1340	2005.33	1734	2268	1280	1760.67	-0.41003	0.752608	0.152501	-2.6887	0.00717302	0.0122309	-0.781705	0.581679	0.152418	-5.12868	2.91779e-07	4.61984e-07	0.759786	1.69324	0.152125	4.9945	5.89891e-07	1.86799e-06	0.38811	1.30868	0.152207
38	gi|29366675|ref|NC_000866.4|	159649	160200	+	206	298	372	292	899	1050	1288	1079	881	568	708	719	2495	1574	2623	2230.67	722	632	523	625.667	2231	2745	1739	2238.33	1.43811	2.70965	0.149732	9.60451	7.65197e-22	1.07128e-20	1.63795	3.11222	0.148556	11.0258	2.86976e-28	8.87623e-28	1.0508	2.07167	0.140987	7.45316	9.11294e-14	5.50919e-13	1.25064	2.37946	0.142226
t	gi|29366675|ref|NC_000866.4|	160221	160877	+	1149	1193	2168	1503.33	4485	5760	6657	5634	4449	2394	3109	3317.33	9110	7243	11593	9315.33	3436	2873	3256	3188.33	7846	11407	8155	9136	1.26163	2.39766	0.144531	8.72912	2.56666e-18	2.62589e-17	1.66267	3.16602	0.144193	11.5308	9.22362e-31	3.06685e-30	0.733861	1.66308	0.142711	5.14229	2.71413e-07	9.13872e-07	1.1349	2.19604	0.143052
asiA	gi|29366675|ref|NC_000866.4|	160878	161150	-	1052	1308	2286	1548.67	4396	6311	6647	5784.67	2074	1338	1943	1785	3434	3099	4338	3623.67	2351	2070	2833	2418	3936	6743	4359	5012.67	0.38624	1.30698	0.184495	2.0935	0.0363045	0.0527705	1.67814	3.20014	0.183736	9.1334	6.63807e-20	1.76573e-19	-0.646315	0.63891	0.182914	-3.53343	0.000410203	0.000916923	0.64558	1.56437	0.183676
asiA.1	gi|29366675|ref|NC_000866.4|	161163	161315	-	900	915	1403	1072.67	2984	3950	4759	3897.67	1864	967	1432	1421	2772	2200	3406	2792.67	1922	1800	2422	2048	2826	4505	3000	3443.67	0.476973	1.39182	0.200149	2.38309	0.017168	0.0272236	1.56279	2.95424	0.199311	7.84097	4.47088e-15	9.59076e-15	-0.458916	0.727533	0.198242	-2.31492	0.0206173	0.0342763	0.6269	1.54424	0.199085
arn	gi|29366675|ref|NC_000866.4|	161312	161590	-	2220	2709	4243	3057.33	9219	11995	13694	11636	4963	2899	4406	4089.33	7543	6363	10121	8009	5178	4483	6226	5295.67	8559	14322	9123	10668	0.554249	1.4684	0.179458	3.08847	0.00201192	0.00390635	1.67857	3.2011	0.179131	9.3706	7.21189e-21	1.99829e-20	-0.526298	0.694334	0.178691	-2.9453	0.0032264	0.0063572	0.598021	1.51364	0.179018
arn.1	gi|29366675|ref|NC_000866.4|	161674	161805	-	1693	1945	3112	2250	6836	8706	10598	8713.33	4383	2370	3624	3459	6798	5586	8739	7041	3975	3601	4929	4168.33	6566	11055	7484	8368.33	0.733688	1.66288	0.185914	3.94639	7.93376e-05	0.000186759	1.69289	3.23304	0.185562	9.12307	7.30289e-20	1.92334e-19	-0.290894	0.817395	0.184937	-1.57294	0.115733	0.162027	0.668309	1.58921	0.18529
arn.2	gi|29366675|ref|NC_000866.4|	161876	162172	-	2768	2975	4757	3500	9561	11891	14712	12054.7	7776	3542	5524	5614	11497	8797	14181	11491.7	6061	5364	7489	6304.67	11254	16743	11792	13263	0.750135	1.68195	0.18695	4.01249	6.00823e-05	0.00014529	1.51062	2.84933	0.18675	8.089	6.01555e-16	1.33345e-15	-0.0565092	0.961588	0.186349	-0.303244	0.761704	0.819266	0.703977	1.62899	0.186549
arn.3	gi|29366675|ref|NC_000866.4|	162172	162630	-	2697	3351	5263	3770.33	7875	10371	12418	10221.3	8686	3990	6129	6268.33	13519	10714	16556	13596.3	6095	5153	7521	6256.33	11592	16950	14282	14274.7	0.828702	1.77609	0.192579	4.30318	1.68364e-05	4.34804e-05	1.18962	2.28093	0.192448	6.1815	6.34972e-10	1.17293e-09	0.428566	1.34589	0.192065	2.23136	0.0256572	0.0421285	0.789483	1.72845	0.192196
arn.4	gi|29366675|ref|NC_000866.4|	162627	162833	-	1049	1489	1926	1488	3262	3786	4313	3787	3151	1700	2188	2346.33	5559	4253	6858	5556.67	2113	2056	2751	2306.67	4531	5552	6027	5370	0.758881	1.69218	0.223194	3.4001	0.000673602	0.00143343	1.09625	2.13799	0.222907	4.918	8.74334e-07	1.33663e-06	0.548422	1.46249	0.222079	2.46949	0.0135304	0.0237227	0.885795	1.84778	0.222367
motA	gi|29366675|ref|NC_000866.4|	162967	163602	-	3871	4995	7403	5423	6433	8687	9336	8152	8848	4749	6664	6753.67	12782	9691	15373	12615.3	7619	6219	8473	7437	9520	13253	11706	11493	0.433749	1.35074	0.182053	2.38254	0.0171938	0.0272236	0.342817	1.26823	0.181991	1.88371	0.0596044	0.0695385	0.638496	1.55671	0.181763	3.51279	0.000443432	0.000974817	0.547564	1.46162	0.181826
motA.1	gi|29366675|ref|NC_000866.4|	163730	163879	-	392	483	711	528.667	359	497	563	473	566	235	348	383	373	371	624	456	718	666	530	638	570	714	505	596.333	-0.388055	0.764159	0.146117	-2.65578	0.00791243	0.0130727	-0.410977	0.752114	0.144513	-2.84388	0.00445682	0.00561855	-0.0435711	0.97025	0.145015	-0.300459	0.763827	0.819266	-0.066494	0.954956	0.146613
52	gi|29366675|ref|NC_000866.4|	163876	165204	-	23377	36248	56770	38798.3	34580	44507	50919	43335.3	48722	23823	32860	35135	42609	33853	54261	43574.3	59879	52847	43654	52126.7	43943	65083	39351	49459	0.00782014	1.00544	0.0432262	0.180912	0.856437	0.876201	-0.0350511	0.975997	0.0431677	-0.811974	0.416807	0.439963	0.0176383	1.0123	0.0431219	0.409033	0.682515	0.759619	-0.0252329	0.982662	0.0431804
52.1	gi|29366675|ref|NC_000866.4|	165209	165349	-	255	413	686	451.333	296	408	472	392	420	213	279	304	401	367	437	401.667	547	552	390	496.333	294	566	302	387.333	-0.396052	0.759935	0.131829	-3.00428	0.0026621	0.00507541	-0.384205	0.766201	0.129507	-2.96666	0.00301053	0.00383158	0.0737164	1.05242	0.12955	0.569018	0.569344	0.676096	0.085564	1.0611	0.131871
ac	gi|29366675|ref|NC_000866.4|	165342	165497	-	933	1295	2315	1514.33	1886	2457	3200	2514.33	1914	878	1188	1326.67	2005	1760	2433	2066	2113	1933	1650	1898.67	1857	3287	2038	2394	-0.0408672	0.97207	0.10344	-0.395079	0.692784	0.725514	0.535859	1.4498	0.102065	5.25019	1.51943e-07	2.4495e-07	-0.249832	0.840994	0.101195	-2.46882	0.0135558	0.0237227	0.326894	1.25431	0.102582
stp	gi|29366675|ref|NC_000866.4|	165505	165585	-	1	1	6	2.66667	7	7	5	6.33333	13	2	0	5	9	12	8	9.66667	6	9	0	5	9	0	8	5.66667	0.782951	1.72065	1.13853	0.687684	0.491652	0.540411	1.01085	2.0151	1.12778	0.896322	0.370081	0.392197	0.530553	1.44448	1.09288	0.485464	0.627347	0.721517	0.758453	1.69168	1.10432
ndd	gi|29366675|ref|NC_000866.4|	165585	166040	-	7746	11405	18292	12481	17789	21714	25832	21778.3	16154	7755	10448	11452.3	16953	14074	21200	17409	17816	16246	14503	16188.3	19062	29285	20480	22942.3	0.0186843	1.01304	0.082609	0.226178	0.821063	0.843254	0.606111	1.52215	0.082407	7.35509	1.90798e-13	3.90402e-13	-0.309997	0.806643	0.0822726	-3.76793	0.000164608	0.000390944	0.27743	1.21203	0.0824748
ndd.1	gi|29366675|ref|NC_000866.4|	166101	166316	-	1761	2678	5114	3184.33	5479	7951	8383	7271	2492	1271	2143	1968.67	2913	3319	4221	3484.33	3827	3983	3097	3635.67	3907	8574	5688	6056.33	-0.485448	0.714275	0.168243	-2.8854	0.00390912	0.00722591	1.03073	2.04306	0.167418	6.15663	7.43076e-10	1.35382e-09	-1.02323	0.492012	0.167261	-6.11758	9.50066e-10	4.14291e-09	0.492948	1.40732	0.168087
ndd.2	gi|29366675|ref|NC_000866.4|	166325	166435	-	303	537	911	583.667	1187	1699	2042	1642.67	419	268	389	358.667	731	719	1095	848.333	741	748	575	688	886	1882	1249	1339	-0.466022	0.723958	0.18151	-2.56748	0.0102441	0.0166155	1.31937	2.49558	0.177172	7.44685	9.55959e-14	1.9866e-13	-0.923814	0.527114	0.17567	-5.2588	1.44996e-07	5.28342e-07	0.86158	1.81703	0.180044
ndd.2a	gi|29366675|ref|NC_000866.4|	166432	166554	-	157	322	432	303.667	704	993	1006	901	240	154	299	231	423	428	575	475.333	355	381	255	330.333	549	762	762	691	-0.182037	0.881457	0.236792	-0.768766	0.442032	0.494036	1.37726	2.59775	0.23195	5.93775	2.8896e-09	5.0903e-09	-0.892836	0.538554	0.229619	-3.88833	0.000100934	0.000246317	0.666464	1.58718	0.23451
ndd.3	gi|29366675|ref|NC_000866.4|	166548	166628	-	6	10	28	14.6667	30	61	35	42	5	2	8	5	2	5	10	5.66667	6	17	6	9.66667	9	36	30	25	-1.1667	0.445438	0.723128	-1.61341	0.106655	0.141145	1.37604	2.59555	0.658175	2.09069	0.0365558	0.0428364	-2.72217	0.151546	0.692302	-3.93206	8.42213e-05	0.000209372	-0.179429	0.883052	0.753733
ndd.4	gi|29366675|ref|NC_000866.4|	166636	166764	-	102	164	254	173.333	169	238	185	197.333	58	73	109	80	71	99	114	94.6667	235	225	102	187.333	86	232	84	134	-0.81354	0.568984	0.37078	-2.19413	0.0282261	0.0421806	0.0143415	1.00999	0.364549	0.0393404	0.968619	0.972274	-1.02352	0.491916	0.368078	-2.78071	0.00542406	0.0105314	-0.195636	0.873188	0.374248
ndd.5	gi|29366675|ref|NC_000866.4|	166815	166913	-	326	426	512	421.333	768	830	955	851	471	252	203	308.667	340	253	533	375.333	457	428	322	402.333	490	613	461	521.333	-0.379278	0.768823	0.221662	-1.71106	0.08707	0.117567	0.74376	1.67453	0.218136	3.40962	0.000650544	0.000865224	-1.20449	0.433923	0.21853	-5.51178	3.55226e-08	1.38956e-07	-0.0814509	0.945107	0.22205
ndd.6	gi|29366675|ref|NC_000866.4|	166910	166996	-	869	1338	2195	1467.33	833	1122	1286	1080.33	1071	574	695	780	671	548	691	636.667	1971	1513	920	1468	614	1255	497	788.667	-0.735642	0.600551	0.166459	-4.41935	9.89998e-06	2.71484e-05	-0.629069	0.646593	0.165584	-3.79909	0.000145228	0.000202255	-0.724795	0.605083	0.167245	-4.33372	1.46609e-05	4.06228e-05	-0.618222	0.651473	0.168112
denB	gi|29366675|ref|NC_000866.4|	167103	167660	-	14551	21913	39631	25365	17920	24755	28664	23779.7	23335	9341	13296	15324	12692	11106	16935	13577.7	32740	28259	16801	25933.3	17055	27033	9955	18014.3	-0.581897	0.668085	0.150951	-3.85487	0.00011579	0.000267826	-0.265989	0.831628	0.150884	-1.76287	0.0779223	0.0893419	-0.785087	0.580317	0.150951	-5.20093	1.98298e-07	6.76245e-07	-0.469179	0.722375	0.151018
denB.1	gi|29366675|ref|NC_000866.4|	167743	167937	-	5894	9458	13833	9728.33	5927	7651	7996	7191.33	8459	4572	5494	6175	4756	3794	5968	4839.33	10742	10178	6745	9221.67	5607	7011	3296	5304.67	-0.498222	0.707979	0.11439	-4.35545	1.32792e-05	3.53226e-05	-0.632562	0.64503	0.114293	-5.53457	3.12001e-08	5.18701e-08	-0.565531	0.675707	0.114582	-4.93562	7.9898e-07	2.50034e-06	-0.699871	0.615627	0.114679
rIIB	gi|29366675|ref|NC_000866.4|	167965	168903	-	58752	97561	153903	103405	49743	65746	78476	64655	92237	41796	56562	63531.7	43540	39671	55572	46261	118550	111461	74974	101662	53535	74873	32495	53634.3	-0.551233	0.682437	0.107205	-5.14187	2.72013e-07	1.00494e-06	-0.862328	0.550064	0.1072	-8.04409	8.68907e-16	1.8945e-15	-0.455261	0.729378	0.107235	-4.24543	2.1817e-05	5.86195e-05	-0.766356	0.587901	0.10724
[truncated: 25 more columns]
